# Supplementary material for: (2-(Benzo[d]thia­zol-2yl-meth­oxy)-5-chloro­phen­yl)(phen­yl)methanone
Source: Acta Crystallogr Sect E Struct Rep Online. 2012 Oct 13;68(Pt 11):o3125. doi: 10.1107/S1600536812041888 (PMC3515230; doi:10.1107/S1600536812041888)
Supplement: Supplementary file 1 [file e-68-o3125-sup1.cif]

##############################################################################
#                                                                            #
# This CIF contains the data in a paper accepted for publication in          #
# Acta Crystallographica Section E. It conforms to the requirements of       #
# Notes for Authors for Acta Crystallographica Section E, and has been       #
# peer reviewed under the auspices of the IUCr Commission on Journals.       #
#                                                                            #
# Full details of the Crystallographic Information File format               #
# are given in the paper "The Crystallographic Information File (CIF):       #
# a New Standard Archive File for Crystallography" by S. R. Hall, F. H.      #
# Allen and I. D. Brown [Acta Cryst. (1991), A47, 655-685].                  #
#                                                                            #
# The current version of the core CIF dictionary is obtainable from          #
# ftp://ftp.iucr.org/pub/cif_core.dic.                                       #
#                                                                            #
# Software is freely available for graphical display of the structure(s)     #
# in this CIF. For information consult the CIF software page                 #
# http://www.iucr.org/resources/cif/software.                                #
#                                                                            #
# This file may be used for bona fide research purposes within the           #
# scientific community so long as proper attribution is given to the journal # 
# article from which it was obtained.                                        #
#                                                                            #
##############################################################################
data_global
_audit_creation_method     'SHELXL-97'
_journal_date_recd_electronic     2012-08-21
_journal_date_accepted     2012-10-06
_journal_name_full     'Acta Crystallographica, Section E'
_journal_year     2012
_journal_volume     68
_journal_issue     11
_journal_page_first     o3125
_journal_page_last     o3125
_journal_paper_category     QO
_journal_paper_doi     10.1107/S1600536812041888
_journal_coeditor_code     BG2479
_publ_contact_author_name
;
 Susanta K. Nayak, K. N. Venugopala
;
_publ_contact_author_address
;
Center for Nano Science and Technology@Polimi,
Istituto Italiano di Tecnologia,
Via Pascoli 70/3-20133 Milan, Italy,
School of Pharmacy and Pharmacology
University of KwaZulu-Natal
Durban 4000, South Africa
;
_publ_contact_author_email
;
nksusa@gmail.com, venugopala@ukzn.ac.za
;
_publ_section_title
;
(2-(Benzo[<i>d</i>]thiazol-2yl-methoxy)-5-chlorophenyl)(phenyl)methanone
;
loop_
    _publ_author_name
    _publ_author_address
    'Venugopala, K. N.'
;
School of Pharmacy and Pharmacology
University of KwaZulu-Natal
Durban 4000, South Africa
;
    'Nayak, Susanta K.'
;
Center for Nano Science and Technology@Polimi,
Istituto Italiano di Tecnologia,
Via Pascoli 70/3-20133 Milan, Italy
;
    'Govender, Thavendran'
;
School of Pharmacy and Pharmacology
University of KwaZulu-Natal
Durban 4000, South Africa
;
    'Kruger, Hendrik G.'
;
School of Chemistry and Physics
University of KwaZulu-Natal
Durban 4000
South Africa
;
    'Maguire, Glenn E. M.'
;
School of Chemistry and Physics
University of KwaZulu-Natal
Durban 4000
South Africa
;
_publ_section_synopsis     .
data_I
_chemical_name_systematic
;
(2-(Benzo[<i>d</i>]thiazol-2yl-methoxy)-5-chlorophenyl)(phenyl)methanone
;
_chemical_name_common     ?
_chemical_formula_moiety     'C21 H14 Cl N O2 S'
_chemical_formula_sum     'C21 H14 Cl N O2 S'
_chemical_formula_structural     ?
_chemical_formula_iupac     'C21 H14 Cl N O2 S'
_chemical_formula_weight     379.84
_chemical_melting_point     403(2)
_symmetry_cell_setting     orthorhombic
_symmetry_space_group_name_H-M     'P b c a'
_symmetry_space_group_name_Hall     '-P 2ac 2ab'
loop_
    _symmetry_equiv_pos_site_id
    _symmetry_equiv_pos_as_xyz
    1 x,y,z
    2 1/2-x,-y,1/2+z
    3 1/2+x,1/2-y,-z
    4 -x,1/2+y,1/2-z
    5 -x,-y,-z
    6 1/2+x,y,1/2-z
    7 1/2-x,1/2+y,z
    8 x,1/2-y,1/2+z
_cell_length_a     7.4598(3)
_cell_length_b     19.3131(8)
_cell_length_c     24.4002(9)
_cell_angle_alpha     90.00
_cell_angle_beta     90.00
_cell_angle_gamma     90.00
_cell_volume     3515.4(2)
_cell_formula_units_Z     8
_cell_measurement_reflns_used     560
_cell_measurement_theta_min     1.7
_cell_measurement_theta_max     25.3
_cell_measurement_temperature     173(2)
_cell_special_details
;
;
_exptl_crystal_description     plate
_exptl_crystal_colour     colourless
_exptl_crystal_size_max     0.22
_exptl_crystal_size_mid     0.16
_exptl_crystal_size_min     0.03
_exptl_crystal_density_diffrn     1.435
_exptl_crystal_density_method     'not measured'
_exptl_crystal_F_000     1568
_exptl_absorpt_coefficient_mu     0.352
_exptl_absorpt_correction_type     multi-scan
_exptl_absorpt_process_details     '(SADABS; Sheldrick, 2008)'
_exptl_absorpt_correction_T_min     0.9267
_exptl_absorpt_correction_T_max     0.9895
_exptl_special_details     ?
_diffrn_ambient_temperature     173(2)
_diffrn_radiation_type     MoK\a
_diffrn_radiation_wavelength     0.71073
_diffrn_radiation_source     'fine-focus sealed tube'
_diffrn_radiation_monochromator     graphite
_diffrn_measurement_device_type     'Nonius KappaCCD diffractometer'
_diffrn_measurement_method     '1.2\% \f scans and \w scans'
_diffrn_reflns_number     52834
_diffrn_reflns_av_R_equivalents     0.0629
_diffrn_reflns_av_sigmaI/netI     0.0322
_diffrn_reflns_theta_min     2.27
_diffrn_reflns_theta_max     25.34
_diffrn_reflns_theta_full     25.34
_diffrn_measured_fraction_theta_max     0.999
_diffrn_measured_fraction_theta_full     0.999
_diffrn_reflns_limit_h_min     -8
_diffrn_reflns_limit_h_max     8
_diffrn_reflns_limit_k_min     -23
_diffrn_reflns_limit_k_max     23
_diffrn_reflns_limit_l_min     -29
_diffrn_reflns_limit_l_max     29
_diffrn_standards_number     0
_diffrn_standards_interval_count     ?
_diffrn_standards_interval_time     ?
_diffrn_standards_decay_%     ?
_refine_special_details
;
 Refinement of F^2^ against ALL reflections.  The weighted R-factor wR and
 goodness of fit S are based on F^2^, conventional R-factors R are based
 on F, with F set to zero for negative F^2^. The threshold expression of
 F^2^ > 2sigma(F^2^) is used only for calculating R-factors(gt) etc. and is
 not relevant to the choice of reflections for refinement.  R-factors based
 on F^2^ are statistically about twice as large as those based on F, and R-
 factors based on ALL data will be even larger.
;
_reflns_number_total     3206
_reflns_number_gt     2576
_reflns_threshold_expression     >2sigma(I)
_refine_ls_structure_factor_coef     Fsqd
_refine_ls_matrix_type     full
_refine_ls_R_factor_all     0.0760
_refine_ls_R_factor_gt     0.0588
_refine_ls_wR_factor_gt     0.1940
_refine_ls_wR_factor_ref     0.1997
_refine_ls_goodness_of_fit_ref     1.295
_refine_ls_restrained_S_all     1.295
_refine_ls_number_reflns     3206
_refine_ls_number_parameters     235
_refine_ls_number_restraints     0
_refine_ls_hydrogen_treatment     constr
_refine_ls_weighting_scheme     calc
_refine_ls_weighting_details
         'calc w=1/[\s^2^(Fo^2^)+(0.0710P)^2^+8.1626P] where P=(Fo^2^+2Fc^2^)/3'
_atom_sites_solution_hydrogens     geom
_atom_sites_solution_primary     direct
_atom_sites_solution_secondary     difmap
_refine_ls_shift/su_max     0.000
_refine_ls_shift/su_mean     0.000
_refine_diff_density_max     0.664
_refine_diff_density_min     -0.331
_refine_ls_extinction_method     none
_refine_ls_extinction_coef     ?
loop_
    _atom_type_symbol
    _atom_type_description
    _atom_type_scat_dispersion_real
    _atom_type_scat_dispersion_imag
    _atom_type_scat_source
    C C 0.0033 0.0016 ' International Tables Vol C Tables 4.2.6.8 and 6.1.1.4'
    H H 0.0000 0.0000 ' International Tables Vol C Tables 4.2.6.8 and 6.1.1.4'
    Cl Cl 0.1484 0.1585 ' International Tables Vol C Tables 4.2.6.8 and 6.1.1.4'
    N N 0.0061 0.0033 ' International Tables Vol C Tables 4.2.6.8 and 6.1.1.4'
    O O 0.0106 0.0060 ' International Tables Vol C Tables 4.2.6.8 and 6.1.1.4'
    S S 0.1246 0.1234 ' International Tables Vol C Tables 4.2.6.8 and 6.1.1.4'
_computing_data_collection     'COLLECT (Nonius, 1998)'
_computing_cell_refinement     'DENZO-SMN (Otwinowski & Minor,1997)'
_computing_data_reduction     'DENZO-SMN (Otwinowski & Minor,1997)'
_computing_structure_solution     'SHELXS97 (Sheldrick, 2008)'
_computing_structure_refinement     'SHELXL97 (Sheldrick, 2008)'
_computing_molecular_graphics
;
Ortep-3 for Windows (Farrugia, 1997) and
<i>Mercury</i> (Macrae <i>et al.</i>, 2008)
;
_computing_publication_material
                                'PLATON (Spek, 2009) and PARST (Nardelli, 1995)'
loop_
    _atom_site_type_symbol
    _atom_site_label
    _atom_site_fract_x
    _atom_site_fract_y
    _atom_site_fract_z
    _atom_site_U_iso_or_equiv
    _atom_site_adp_type
    _atom_site_calc_flag
    _atom_site_refinement_flags
    _atom_site_occupancy
    _atom_site_symmetry_multiplicity
    _atom_site_disorder_assembly
    _atom_site_disorder_group
    S S1 0.34601(15) 0.06802(6) 0.39552(4) 0.0309(3) Uani d . 1 1 . .
    Cl Cl1 0.68528(18) 0.27003(7) 0.68940(5) 0.0470(4) Uani d . 1 1 . .
    O O1 0.4110(4) 0.11200(15) 0.50149(11) 0.0315(7) Uani d . 1 1 . .
    N N1 0.1614(5) -0.02826(17) 0.44408(14) 0.0273(8) Uani d . 1 1 . .
    C C6 0.1481(5) -0.0405(2) 0.38812(17) 0.0270(9) Uani d . 1 1 . .
    C C7 0.2577(5) 0.0259(2) 0.45299(16) 0.0256(9) Uani d . 1 1 . .
    C C8 0.2953(6) 0.0542(2) 0.50881(16) 0.0276(9) Uani d . 1 1 . .
    H H8A 0.1825 0.0688 0.5268 0.033 Uiso calc R 1 1 . .
    H H8B 0.3537 0.0187 0.5319 0.033 Uiso calc R 1 1 . .
    O O2 0.5685(4) 0.29934(15) 0.47346(12) 0.0373(8) Uani d . 1 1 . .
    C C14 0.5686(5) 0.2081(2) 0.53676(16) 0.0245(9) Uani d . 1 1 . .
    C C15 0.5962(5) 0.2376(2) 0.48050(17) 0.0258(9) Uani d . 1 1 . .
    C C16 0.6632(5) 0.1936(2) 0.43523(16) 0.0240(9) Uani d . 1 1 . .
    C C17 0.7650(5) 0.1344(2) 0.44537(16) 0.0266(9) Uani d . 1 1 . .
    H H17 0.7872 0.1203 0.4820 0.032 Uiso calc R 1 1 . .
    C C13 0.6296(5) 0.2462(2) 0.58122(17) 0.0286(9) Uani d . 1 1 . .
    H H13 0.6917 0.2885 0.5753 0.034 Uiso calc R 1 1 . .
    C C9 0.4719(5) 0.1466(2) 0.54683(16) 0.0252(9) Uani d . 1 1 . .
    C C19 0.8018(7) 0.1161(3) 0.34894(19) 0.0400(11) Uani d . 1 1 . .
    H H19 0.8501 0.0899 0.3195 0.048 Uiso calc R 1 1 . .
    C C10 0.4403(6) 0.1248(2) 0.60021(17) 0.0305(9) Uani d . 1 1 . .
    H H10 0.3735 0.0837 0.6068 0.037 Uiso calc R 1 1 . .
    C C18 0.8338(6) 0.0963(2) 0.40225(19) 0.0340(10) Uani d . 1 1 . .
    H H18 0.9036 0.0562 0.4095 0.041 Uiso calc R 1 1 . .
    C C11 0.5061(6) 0.1629(2) 0.64375(17) 0.0336(10) Uani d . 1 1 . .
    H H11 0.4862 0.1477 0.6803 0.040 Uiso calc R 1 1 . .
    C C1 0.2398(6) 0.0070(2) 0.35491(17) 0.0286(9) Uani d . 1 1 . .
    C C12 0.6004(6) 0.2229(2) 0.63404(17) 0.0301(10) Uani d . 1 1 . .
    C C20 0.6980(7) 0.1747(3) 0.33833(18) 0.0409(12) Uani d . 1 1 . .
    H H20 0.6730 0.1878 0.3016 0.049 Uiso calc R 1 1 . .
    C C5 0.0510(6) -0.0945(2) 0.36427(19) 0.0347(10) Uani d . 1 1 . .
    H H5 -0.0113 -0.1271 0.3863 0.042 Uiso calc R 1 1 . .
    C C4 0.0477(7) -0.0993(2) 0.30759(19) 0.0407(11) Uani d . 1 1 . .
    H H4 -0.0177 -0.1357 0.2907 0.049 Uiso calc R 1 1 . .
    C C21 0.6322(6) 0.2134(2) 0.38092(18) 0.0340(10) Uani d . 1 1 . .
    H H21 0.5647 0.2540 0.3735 0.041 Uiso calc R 1 1 . .
    C C2 0.2347(7) 0.0017(3) 0.29783(19) 0.0400(11) Uani d . 1 1 . .
    H H2 0.2961 0.0341 0.2754 0.048 Uiso calc R 1 1 . .
    C C3 0.1385(7) -0.0517(3) 0.2751(2) 0.0442(12) Uani d . 1 1 . .
    H H3 0.1340 -0.0562 0.2364 0.053 Uiso calc R 1 1 . .
loop_
    _atom_site_aniso_label
    _atom_site_aniso_U_11
    _atom_site_aniso_U_22
    _atom_site_aniso_U_33
    _atom_site_aniso_U_12
    _atom_site_aniso_U_13
    _atom_site_aniso_U_23
    S1 0.0343(6) 0.0302(6) 0.0282(6) -0.0080(5) 0.0014(4) 0.0005(4)
    Cl1 0.0576(8) 0.0537(8) 0.0296(6) -0.0104(6) -0.0051(5) -0.0114(5)
    O1 0.0351(17) 0.0341(16) 0.0253(14) -0.0140(14) 0.0015(12) -0.0025(12)
    N1 0.0278(19) 0.0235(18) 0.0308(18) 0.0005(15) -0.0023(15) 0.0018(15)
    C6 0.023(2) 0.026(2) 0.032(2) 0.0039(17) -0.0003(17) -0.0032(17)
    C7 0.021(2) 0.025(2) 0.031(2) 0.0018(17) 0.0013(17) 0.0008(17)
    C8 0.028(2) 0.026(2) 0.029(2) -0.0050(18) 0.0022(17) 0.0020(17)
    O2 0.051(2) 0.0240(16) 0.0366(17) 0.0032(14) 0.0062(15) 0.0024(13)
    C14 0.023(2) 0.024(2) 0.027(2) 0.0019(17) 0.0009(17) -0.0010(16)
    C15 0.022(2) 0.025(2) 0.030(2) -0.0031(17) -0.0016(17) 0.0019(17)
    C16 0.023(2) 0.023(2) 0.026(2) -0.0022(17) 0.0002(16) 0.0027(17)
    C17 0.024(2) 0.028(2) 0.027(2) -0.0004(18) -0.0004(17) 0.0006(17)
    C13 0.026(2) 0.028(2) 0.032(2) -0.0024(18) 0.0015(18) -0.0033(17)
    C9 0.023(2) 0.028(2) 0.025(2) 0.0003(17) -0.0020(16) -0.0040(16)
    C19 0.044(3) 0.043(3) 0.033(2) -0.005(2) 0.011(2) -0.011(2)
    C10 0.030(2) 0.031(2) 0.030(2) -0.0041(19) 0.0025(18) 0.0026(18)
    C18 0.026(2) 0.032(2) 0.044(3) 0.0014(18) 0.0013(19) -0.007(2)
    C11 0.036(2) 0.041(3) 0.024(2) 0.001(2) 0.0025(18) 0.0024(19)
    C1 0.025(2) 0.031(2) 0.030(2) 0.0018(18) -0.0015(18) -0.0024(18)
    C12 0.029(2) 0.035(2) 0.026(2) 0.0031(19) -0.0021(17) -0.0066(18)
    C20 0.056(3) 0.044(3) 0.023(2) -0.005(2) 0.000(2) 0.004(2)
    C5 0.033(2) 0.028(2) 0.043(3) -0.001(2) -0.002(2) -0.005(2)
    C4 0.044(3) 0.038(3) 0.040(3) -0.004(2) -0.008(2) -0.014(2)
    C21 0.043(3) 0.029(2) 0.030(2) -0.002(2) -0.004(2) 0.0076(18)
    C2 0.046(3) 0.043(3) 0.030(2) -0.006(2) 0.003(2) -0.001(2)
    C3 0.049(3) 0.053(3) 0.031(2) -0.004(2) -0.002(2) -0.008(2)
_geom_special_details
;
 All esds (except the esd in the dihedral angle between two l.s. planes)
 are estimated using the full covariance matrix.  The cell esds are taken
 into account individually in the estimation of esds in distances, angles
 and torsion angles; correlations between esds in cell parameters are only
 used when they are defined by crystal symmetry.  An approximate (isotropic)
 treatment of cell esds is used for estimating esds involving l.s. planes.
;
loop_
    _geom_bond_atom_site_label_1
    _geom_bond_atom_site_label_2
    _geom_bond_site_symmetry_2
    _geom_bond_distance
    _geom_bond_publ_flag
    S1 C1 . 1.731(4) ?
    S1 C7 . 1.750(4) ?
    Cl1 C12 . 1.747(4) ?
    O1 C9 . 1.370(5) ?
    O1 C8 . 1.422(5) ?
    N1 C7 . 1.288(5) ?
    N1 C6 . 1.389(5) ?
    C6 C5 . 1.397(6) ?
    C6 C1 . 1.402(6) ?
    C7 C8 . 1.494(6) ?
    C8 H8A . 0.9900 ?
    C8 H8B . 0.9900 ?
    O2 C15 . 1.223(5) ?
    C14 C13 . 1.388(6) ?
    C14 C9 . 1.411(6) ?
    C14 C15 . 1.500(6) ?
    C15 C16 . 1.480(6) ?
    C16 C17 . 1.394(6) ?
    C16 C21 . 1.399(6) ?
    C17 C18 . 1.383(6) ?
    C17 H17 . 0.9500 ?
    C13 C12 . 1.382(6) ?
    C13 H13 . 0.9500 ?
    C9 C10 . 1.389(6) ?
    C19 C18 . 1.377(7) ?
    C19 C20 . 1.396(7) ?
    C19 H19 . 0.9500 ?
    C10 C11 . 1.383(6) ?
    C10 H10 . 0.9500 ?
    C18 H18 . 0.9500 ?
    C11 C12 . 1.377(6) ?
    C11 H11 . 0.9500 ?
    C1 C2 . 1.397(6) ?
    C20 C21 . 1.371(6) ?
    C20 H20 . 0.9500 ?
    C5 C4 . 1.386(6) ?
    C5 H5 . 0.9500 ?
    C4 C3 . 1.390(7) ?
    C4 H4 . 0.9500 ?
    C21 H21 . 0.9500 ?
    C2 C3 . 1.372(7) ?
    C2 H2 . 0.9500 ?
    C3 H3 . 0.9500 ?
loop_
    _geom_angle_atom_site_label_1
    _geom_angle_atom_site_label_2
    _geom_angle_atom_site_label_3
    _geom_angle_site_symmetry_1
    _geom_angle_site_symmetry_3
    _geom_angle
    _geom_angle_publ_flag
    C1 S1 C7 . . 88.3(2) ?
    C9 O1 C8 . . 118.8(3) ?
    C7 N1 C6 . . 110.1(3) ?
    N1 C6 C5 . . 125.0(4) ?
    N1 C6 C1 . . 115.0(4) ?
    C5 C6 C1 . . 120.0(4) ?
    N1 C7 C8 . . 123.8(4) ?
    N1 C7 S1 . . 116.9(3) ?
    C8 C7 S1 . . 119.3(3) ?
    O1 C8 C7 . . 106.6(3) ?
    O1 C8 H8A . . 110.4 ?
    C7 C8 H8A . . 110.4 ?
    O1 C8 H8B . . 110.4 ?
    C7 C8 H8B . . 110.4 ?
    H8A C8 H8B . . 108.6 ?
    C13 C14 C9 . . 118.6(4) ?
    C13 C14 C15 . . 118.0(4) ?
    C9 C14 C15 . . 123.3(4) ?
    O2 C15 C16 . . 120.8(4) ?
    O2 C15 C14 . . 118.4(4) ?
    C16 C15 C14 . . 120.7(3) ?
    C17 C16 C21 . . 118.8(4) ?
    C17 C16 C15 . . 121.5(4) ?
    C21 C16 C15 . . 119.6(4) ?
    C18 C17 C16 . . 120.2(4) ?
    C18 C17 H17 . . 119.9 ?
    C16 C17 H17 . . 119.9 ?
    C12 C13 C14 . . 120.3(4) ?
    C12 C13 H13 . . 119.8 ?
    C14 C13 H13 . . 119.8 ?
    O1 C9 C10 . . 123.6(4) ?
    O1 C9 C14 . . 116.1(3) ?
    C10 C9 C14 . . 120.4(4) ?
    C18 C19 C20 . . 119.8(4) ?
    C18 C19 H19 . . 120.1 ?
    C20 C19 H19 . . 120.1 ?
    C11 C10 C9 . . 119.9(4) ?
    C11 C10 H10 . . 120.0 ?
    C9 C10 H10 . . 120.0 ?
    C19 C18 C17 . . 120.5(4) ?
    C19 C18 H18 . . 119.8 ?
    C17 C18 H18 . . 119.8 ?
    C12 C11 C10 . . 119.9(4) ?
    C12 C11 H11 . . 120.1 ?
    C10 C11 H11 . . 120.1 ?
    C2 C1 C6 . . 121.0(4) ?
    C2 C1 S1 . . 129.3(4) ?
    C6 C1 S1 . . 109.7(3) ?
    C11 C12 C13 . . 121.0(4) ?
    C11 C12 Cl1 . . 119.4(3) ?
    C13 C12 Cl1 . . 119.6(3) ?
    C21 C20 C19 . . 120.0(4) ?
    C21 C20 H20 . . 120.0 ?
    C19 C20 H20 . . 120.0 ?
    C4 C5 C6 . . 118.3(4) ?
    C4 C5 H5 . . 120.8 ?
    C6 C5 H5 . . 120.8 ?
    C5 C4 C3 . . 121.1(4) ?
    C5 C4 H4 . . 119.5 ?
    C3 C4 H4 . . 119.5 ?
    C20 C21 C16 . . 120.7(4) ?
    C20 C21 H21 . . 119.7 ?
    C16 C21 H21 . . 119.7 ?
    C3 C2 C1 . . 118.2(4) ?
    C3 C2 H2 . . 120.9 ?
    C1 C2 H2 . . 120.9 ?
    C2 C3 C4 . . 121.4(4) ?
    C2 C3 H3 . . 119.3 ?
    C4 C3 H3 . . 119.3 ?
loop_
    _geom_torsion_atom_site_label_1
    _geom_torsion_atom_site_label_2
    _geom_torsion_atom_site_label_3
    _geom_torsion_atom_site_label_4
    _geom_torsion_site_symmetry_1
    _geom_torsion_site_symmetry_2
    _geom_torsion_site_symmetry_3
    _geom_torsion_site_symmetry_4
    _geom_torsion
    _geom_torsion_publ_flag
    C7 N1 C6 C5 . . . . -178.9(4) ?
    C7 N1 C6 C1 . . . . 0.2(5) ?
    C6 N1 C7 C8 . . . . 178.7(4) ?
    C6 N1 C7 S1 . . . . -0.7(5) ?
    C1 S1 C7 N1 . . . . 0.8(3) ?
    C1 S1 C7 C8 . . . . -178.6(3) ?
    C9 O1 C8 C7 . . . . -177.9(3) ?
    N1 C7 C8 O1 . . . . 177.7(4) ?
    S1 C7 C8 O1 . . . . -2.9(5) ?
    C13 C14 C15 O2 . . . . -42.2(5) ?
    C9 C14 C15 O2 . . . . 132.7(4) ?
    C13 C14 C15 C16 . . . . 135.0(4) ?
    C9 C14 C15 C16 . . . . -50.1(6) ?
    O2 C15 C16 C17 . . . . 152.4(4) ?
    C14 C15 C16 C17 . . . . -24.8(6) ?
    O2 C15 C16 C21 . . . . -24.3(6) ?
    C14 C15 C16 C21 . . . . 158.5(4) ?
    C21 C16 C17 C18 . . . . 0.1(6) ?
    C15 C16 C17 C18 . . . . -176.6(4) ?
    C9 C14 C13 C12 . . . . 2.0(6) ?
    C15 C14 C13 C12 . . . . 177.1(4) ?
    C8 O1 C9 C10 . . . . 6.1(6) ?
    C8 O1 C9 C14 . . . . -172.8(3) ?
    C13 C14 C9 O1 . . . . 178.4(3) ?
    C15 C14 C9 O1 . . . . 3.6(6) ?
    C13 C14 C9 C10 . . . . -0.5(6) ?
    C15 C14 C9 C10 . . . . -175.3(4) ?
    O1 C9 C10 C11 . . . . -179.8(4) ?
    C14 C9 C10 C11 . . . . -1.0(6) ?
    C20 C19 C18 C17 . . . . -0.5(7) ?
    C16 C17 C18 C19 . . . . -0.4(6) ?
    C9 C10 C11 C12 . . . . 1.0(7) ?
    N1 C6 C1 C2 . . . . -178.7(4) ?
    C5 C6 C1 C2 . . . . 0.5(7) ?
    N1 C6 C1 S1 . . . . 0.4(5) ?
    C5 C6 C1 S1 . . . . 179.6(3) ?
    C7 S1 C1 C2 . . . . 178.3(5) ?
    C7 S1 C1 C6 . . . . -0.6(3) ?
    C10 C11 C12 C13 . . . . 0.5(7) ?
    C10 C11 C12 Cl1 . . . . -179.2(3) ?
    C14 C13 C12 C11 . . . . -2.0(6) ?
    C14 C13 C12 Cl1 . . . . 177.7(3) ?
    C18 C19 C20 C21 . . . . 1.6(7) ?
    N1 C6 C5 C4 . . . . 178.8(4) ?
    C1 C6 C5 C4 . . . . -0.3(6) ?
    C6 C5 C4 C3 . . . . 0.0(7) ?
    C19 C20 C21 C16 . . . . -1.9(7) ?
    C17 C16 C21 C20 . . . . 1.1(7) ?
    C15 C16 C21 C20 . . . . 177.8(4) ?
    C6 C1 C2 C3 . . . . -0.5(7) ?
    S1 C1 C2 C3 . . . . -179.3(4) ?
    C1 C2 C3 C4 . . . . 0.2(8) ?
    C5 C4 C3 C2 . . . . 0.0(8) ?
loop_
    _geom_hbond_atom_site_label_D
    _geom_hbond_atom_site_label_H
    _geom_hbond_atom_site_label_A
    _geom_hbond_site_symmetry_A
    _geom_hbond_distance_DH
    _geom_hbond_distance_HA
    _geom_hbond_distance_DA
    _geom_hbond_angle_DHA
    _geom_hbond_publ_flag
    C17 H17 N1 5_656 0.9500 2.5600 3.432(5) 153 yes
    C5 H5 O2 7_545 0.9500 2.5900 3.478(5) 155 yes
    C18 H18 Cg1 1_655 0.9500 2.6200 3.433(5) 144 yes
