# Supplementary material for: (2-(Benzo[d]thia­zol-2yl-meth­oxy)-5-chloro­phen­yl)(phen­yl)methanone
Source: Acta Crystallogr Sect E Struct Rep Online. 2012 Oct 13;68(Pt 11):o3125. doi: 10.1107/S1600536812041888 (PMC3515230; doi:10.1107/S1600536812041888)
Supplement: Supplementary file 2 [file e-68-o3125-Isup2.hkl]

# 
# h,k,l, Fc-squared, Fo-squared, sigma(Fo-squared) and status flag 
# 
data_I
_shelx_title ' 2s in Pbca' 
_shelx_refln_list_code          4 
_shelx_F_calc_maximum      259.14 
_exptl_crystal_F_000      1568.00 
_reflns_d_resolution_high  0.8304 
 
loop_ 
 _symmetry_equiv_pos_as_xyz 
 'x, y, z' 
 '-x+1/2, -y, z+1/2' 
 'x+1/2, -y+1/2, -z' 
 '-x, y+1/2, -z+1/2' 
 '-x, -y, -z' 
 'x-1/2, y, -z-1/2' 
 '-x-1/2, y-1/2, z' 
 'x, -y-1/2, z-1/2' 
 
_cell_length_a     7.4598 
_cell_length_b    19.3131 
_cell_length_c    24.4002 
_cell_angle_alpha  90.000 
_cell_angle_beta   90.000 
_cell_angle_gamma  90.000 
 
_shelx_F_squared_multiplier     1.000 
 
loop_ 
 _refln_index_h 
 _refln_index_k 
 _refln_index_l 
 _refln_F_squared_calc 
 _refln_F_squared_meas 
 _refln_F_squared_sigma 
 _refln_observed_status 
   2   0   0    24340.53    25578.59    350.45 o 
   4   0   0     6257.08     5929.33     88.40 o 
   6   0   0     1298.41     1418.00     39.59 o 
   8   0   0      135.46      105.94     39.99 o 
   2   1   0    18463.33    17039.39    168.62 o 
   4   1   0      524.50      462.30      8.86 o 
   6   1   0      172.30      173.51     10.54 o 
   8   1   0      465.59      435.63     42.61 o 
   2   2   0    23492.82    23864.64    240.41 o 
   4   2   0     1641.86     1793.51     22.09 o 
   6   2   0      168.87      180.37     10.02 o 
   8   2   0      663.46      736.24     68.23 o 
   4   3   0     3576.07     3132.93     38.20 o 
   6   3   0      158.86      181.47     10.66 o 
   8   3   0      635.16      729.60     62.13 o 
   0   4   0    12053.77    11037.20    229.39 o 
   2   4   0    33307.44    34529.48    400.21 o 
   4   4   0     3833.32     4536.38     63.28 o 
   6   4   0       31.44       37.26      8.82 o 
   8   4   0      436.84      398.33     42.37 o 
   2   5   0       43.94       35.76      4.06 o 
   4   5   0     5828.18     5715.00     75.99 o 
   6   5   0      955.86      936.32     20.93 o 
   8   5   0     1691.28     1672.53    142.35 o 
   0   6   0    25614.47    22596.79    428.96 o 
   2   6   0      140.74      156.76      6.39 o 
   4   6   0    18232.04    18543.52    255.71 o 
   6   6   0     1144.16     1224.25     29.03 o 
   8   6   0      757.65      797.59     81.08 o 
   2   7   0      415.73      423.64      9.38 o 
   4   7   0     5663.14     5509.09     80.17 o 
   6   7   0     2298.21     2237.02     50.36 o 
   8   7   0        5.13        0.00     34.67 o 
   0   8   0     1564.74     1514.05     32.76 o 
   2   8   0      206.20      168.11      7.03 o 
   4   8   0     5490.08     5226.98     76.42 o 
   6   8   0     5018.65     4937.22    128.26 o 
   8   8   0       91.35      129.31     51.23 o 
   2   9   0      172.13      293.10     10.02 o 
   4   9   0      332.00      277.87      9.96 o 
   6   9   0      284.93      182.53     12.91 o 
   8   9   0        5.08       42.54     34.99 o 
   0  10   0      397.44      357.09     16.75 o 
   2  10   0      793.07      720.00     16.27 o 
   4  10   0      301.99      283.61     10.73 o 
   6  10   0     1891.65     2057.01     99.50 o 
   8  10   0      877.70      726.71    142.01 o 
   2  11   0      296.67      253.70     11.62 o 
   4  11   0       54.25       31.24     10.06 o 
   6  11   0      208.87      161.82     23.27 o 
   0  12   0     2050.33     2400.45     63.19 o 
   2  12   0      233.91      182.35     10.46 o 
   4  12   0     1092.68     1084.46     29.56 o 
   6  12   0      363.09      345.67     32.61 o 
   2  13   0        2.10        2.96      9.57 o 
   4  13   0     1972.59     1922.67     48.57 o 
   6  13   0       84.30       59.82     24.72 o 
   0  14   0      584.45      476.22     24.26 o 
   2  14   0      112.54      102.28     13.20 o 
   4  14   0       36.84       53.64     15.78 o 
   6  14   0        6.69       27.21     35.54 o 
   2  15   0     1033.95     1022.59     31.75 o 
   4  15   0       35.70        0.00     19.55 o 
   6  15   0       16.96        0.00     39.07 o 
   0  16   0      152.78      153.05     17.70 o 
   2  16   0     1505.75     1346.07     39.72 o 
   4  16   0      130.53      152.56     25.89 o 
   6  16   0       57.73       89.26     79.41 o 
   2  17   0        6.04       47.54     17.14 o 
   4  17   0      420.10      520.88     61.32 o 
   6  17   0       14.42      111.07    145.62 o 
   0  18   0      424.12      475.54     33.62 o 
   2  18   0       87.29       58.51     23.17 o 
   4  18   0       31.43        0.00     37.21 o 
   2  19   0      228.80      254.85     27.19 o 
   4  19   0        5.43        0.00     36.59 o 
   0  20   0        0.44        0.00     32.42 o 
   2  20   0     1196.36     1151.61    108.27 o 
   4  20   0       81.41      105.40     60.67 o 
   2  21   0       66.75       83.84     46.80 o 
   0  22   0      275.80      329.72    114.37 o 
   2  22   0      185.07      196.37     70.59 o 
   1   1   1     3880.79     3889.29     38.68 o 
   2   1   1     2696.38     4334.35     58.06 o 
   3   1   1       34.26      222.44      9.14 o 
   4   1   1      779.85      854.12      9.26 o 
   5   1   1      171.17      209.38      6.10 o 
   6   1   1      316.30      360.00      8.60 o 
   7   1   1        7.54       15.18      7.71 o 
   8   1   1        4.94       25.70     17.49 o 
   0   2   1        9.50        8.62      1.50 o 
   1   2   1      649.16      590.31      6.32 o 
   2   2   1    42897.82    39562.95    289.39 o 
   3   2   1     3948.10     3547.81     28.22 o 
   4   2   1      940.17      847.39      8.91 o 
   5   2   1      145.98      144.41      5.34 o 
   6   2   1      799.63      717.60     12.19 o 
   7   2   1        4.38        1.39      9.90 o 
   8   2   1        5.80       11.97     14.53 o 
   1   3   1    16036.28    18080.87    181.77 o 
   2   3   1      283.81    16702.95    442.00 o 
   3   3   1        2.59      411.17     15.35 o 
   4   3   1       83.46      196.99      7.86 o 
   5   3   1      203.52      270.64      6.83 o 
   6   3   1       69.71       86.17      6.73 o 
   7   3   1      291.76      322.91     12.03 o 
   8   3   1      140.47      161.90     19.41 o 
   0   4   1     4905.27     4425.36     66.89 o 
   1   4   1    14765.52    13233.81    109.13 o 
   2   4   1     1958.02     1783.86     16.98 o 
   3   4   1      526.48      560.37      6.38 o 
   4   4   1      209.28      230.96      5.29 o 
   5   4   1      671.05      638.82      9.53 o 
   6   4   1       28.46       21.58      5.83 o 
   7   4   1      211.11      194.09     10.94 o 
   8   4   1      140.99      142.18     21.20 o 
   1   5   1        1.50       69.27     20.45 o 
   2   5   1     7344.51     7265.74     63.45 o 
   3   5   1       10.85        9.44      4.57 o 
   4   5   1    18689.37    20701.54    197.61 o 
   5   5   1      135.38      129.59      5.49 o 
   6   5   1        9.53       19.73      7.30 o 
   7   5   1        0.63       39.21      9.55 o 
   8   5   1       86.04       41.35     20.28 o 
   0   6   1     6452.51     5760.60     79.01 o 
   1   6   1     1462.10     1228.90     12.65 o 
   2   6   1        3.65       12.95      2.94 o 
   3   6   1    16089.62    16148.12    133.42 o 
   4   6   1      298.01      286.77      6.05 o 
   5   6   1      396.57      408.64      8.58 o 
   6   6   1      307.78      282.48      9.65 o 
   7   6   1        5.52        0.00     12.71 o 
   8   6   1       89.76      114.26     26.51 o 
   1   7   1        3.56        0.61      3.73 o 
   2   7   1       18.92       28.45      3.36 o 
   3   7   1    10372.13    12326.71    178.14 o 
   4   7   1      537.07      625.99     11.45 o 
   5   7   1       70.78       91.00      5.26 o 
   6   7   1      128.21      181.84     10.79 o 
   7   7   1      115.65      169.51     19.56 o 
   8   7   1        1.08        0.00     26.03 o 
   0   8   1     7057.77     6395.75     83.83 o 
   1   8   1        2.33       11.67      3.56 o 
   2   8   1     2684.08     2402.85     22.77 o 
   3   8   1      170.80      167.81      5.50 o 
   4   8   1     1220.11     1114.41     14.69 o 
   5   8   1     1388.17     1373.27     21.99 o 
   6   8   1     4218.62     4023.50     82.06 o 
   7   8   1      180.32      188.62     20.19 o 
   8   8   1        6.43        0.00     24.68 o 
   1   9   1       16.02       16.14      6.16 o 
   2   9   1     1181.14      978.49     12.34 o 
   3   9   1     1667.16     1558.00     18.99 o 
   4   9   1      272.17      309.89      9.45 o 
   5   9   1     7174.16     7418.43    100.85 o 
   6   9   1      309.49      313.84     15.98 o 
   7   9   1      120.21      150.00     24.81 o 
   8   9   1      131.65      118.01     36.86 o 
   0  10   1      101.78       91.57      6.65 o 
   1  10   1     1682.78     1613.40     19.03 o 
   2  10   1     1094.59      992.51     14.94 o 
   3  10   1      414.80      406.09      8.53 o 
   4  10   1     1821.61     1668.95     23.33 o 
   5  10   1     2766.54     2734.17     39.07 o 
   6  10   1       29.26       20.37     11.15 o 
   7  10   1        0.22        0.00     19.95 o 
   8  10   1        0.42       36.98     40.22 o 
   1  11   1     1966.85     2014.80     26.30 o 
   2  11   1     1126.96      974.38     15.43 o 
   3  11   1     1026.14      988.77     15.36 o 
   4  11   1     1738.08     1692.13     26.22 o 
   5  11   1      725.15      703.92     13.51 o 
   6  11   1       81.67       61.32     14.29 o 
   7  11   1      175.79      144.20     21.97 o 
   0  12   1     1918.11     1652.54     30.44 o 
   1  12   1     2405.10     2249.84     29.77 o 
   2  12   1       80.85       68.07      6.17 o 
   3  12   1      224.62      225.84      8.00 o 
   4  12   1      299.72      290.42     10.48 o 
   5  12   1     3428.75     3268.79     67.15 o 
   6  12   1      407.25      464.10     27.53 o 
   7  12   1     3996.51     3637.78    330.99 o 
   1  13   1     1599.66     1549.38     21.76 o 
   2  13   1      197.68      178.14      7.88 o 
   3  13   1      153.29      151.63      6.26 o 
   4  13   1      289.45      272.48      9.17 o 
   5  13   1       30.39       32.12      9.17 o 
   6  13   1      935.61      813.94     45.17 o 
   7  13   1      724.35      649.93     78.65 o 
   0  14   1      496.92      406.83     14.66 o 
   1  14   1       87.43       99.50      7.61 o 
   2  14   1     1593.80     1545.65     26.31 o 
   3  14   1     3657.95     3630.41     57.78 o 
   4  14   1        0.98        4.75      8.53 o 
   5  14   1       18.82        0.00     14.02 o 
   6  14   1        0.41       19.56     27.46 o 
   7  14   1        0.89        0.00     44.64 o 
   1  15   1      665.06      615.27     14.20 o 
   2  15   1     2032.74     2031.19     37.29 o 
   3  15   1     3294.53     3140.71     52.01 o 
   4  15   1      495.58      472.65     20.74 o 
   5  15   1      465.04      431.17     32.36 o 
   6  15   1       74.32       95.39     28.88 o 
   0  16   1       31.54       20.82     15.42 o 
   1  16   1      185.60      174.96      9.53 o 
   2  16   1       79.99       74.29      9.88 o 
   3  16   1      198.02      194.00     11.06 o 
   4  16   1      120.76      104.99     16.60 o 
   5  16   1       24.96        8.84     22.90 o 
   6  16   1        1.28       13.20     50.35 o 
   1  17   1     1298.87     1275.40     28.96 o 
   2  17   1        1.98        0.00      9.99 o 
   3  17   1      796.35      707.85     31.45 o 
   4  17   1      189.47      143.21     20.82 o 
   5  17   1      291.64      241.81     36.80 o 
   6  17   1      276.84      302.77     69.35 o 
   0  18   1     4520.60     4892.09    147.61 o 
   1  18   1     1402.12     1459.50     33.75 o 
   2  18   1      332.95      339.42     21.65 o 
   3  18   1       96.91       92.54     20.30 o 
   4  18   1        7.83       40.81     26.60 o 
   5  18   1      475.44      469.53     65.92 o 
   1  19   1        6.83       11.68     12.90 o 
   2  19   1        0.06        0.00     16.70 o 
   3  19   1        3.02       40.28     24.44 o 
   4  19   1       24.71        0.00     32.14 o 
   5  19   1       53.65       48.99     39.09 o 
   0  20   1      203.93      188.94     24.74 o 
   1  20   1     1520.61     1673.57     77.67 o 
   2  20   1       10.84       61.35     28.56 o 
   3  20   1       50.87       33.02     32.38 o 
   4  20   1      207.79      184.77     41.43 o 
   1  21   1      438.73      385.89     37.25 o 
   2  21   1      540.00      506.59     46.96 o 
   3  21   1       94.80       63.36     35.28 o 
   0  22   1       32.45       62.63     51.92 o 
   1  22   1      104.71       97.72     25.02 o 
   2  22   1       44.44       36.91     30.93 o 
   1  23   1      251.19      270.70     47.16 o 
   1   0   2    27075.46    27586.25    461.57 o 
   2   0   2     3792.36     3915.17     42.27 o 
   3   0   2       93.85      108.78      4.40 o 
   4   0   2     2475.48     2724.37     31.29 o 
   5   0   2     1866.12     1926.29     30.66 o 
   6   0   2     1472.96     1485.55     27.59 o 
   7   0   2        0.83       27.30     14.14 o 
   8   0   2        2.19        0.00     25.42 o 
   1   1   2     2778.36     2302.65     24.71 o 
   2   1   2      121.51      126.59      2.91 o 
   3   1   2       42.42       39.31      2.90 o 
   4   1   2     6998.21     6631.19     49.10 o 
   5   1   2      656.01      647.54      9.30 o 
   6   1   2      655.63      603.82     11.08 o 
   7   1   2      380.16      370.13     12.01 o 
   8   1   2       15.87        0.00     15.06 o 
   0   2   2      342.44      429.49     11.35 o 
   1   2   2    18643.56    19835.06    181.24 o 
   2   2   2    16201.97    21757.85    582.78 o 
   3   2   2      292.87     1221.19     27.46 o 
   4   2   2      291.37      695.76     20.83 o 
   5   2   2       84.94      186.95      7.91 o 
   6   2   2     2463.98     2657.00     35.64 o 
   7   2   2        2.15       35.29      8.41 o 
   8   2   2       97.98      121.13     17.47 o 
   1   3   2    12299.76    11255.98    101.30 o 
   2   3   2    10217.09     9488.85     75.42 o 
   3   3   2     7154.46     6468.52     52.46 o 
   4   3   2     2734.21     2536.09     27.26 o 
   5   3   2       10.49        5.53      4.52 o 
   6   3   2      134.94      119.53      7.22 o 
   7   3   2      773.29      814.27     20.03 o 
   8   3   2      130.55       80.60     20.33 o 
   0   4   2     2170.05     2229.39     32.82 o 
   1   4   2    67154.84    70962.04    813.64 o 
   2   4   2     3874.75     3708.59     43.74 o 
   3   4   2     4103.82     4146.69     35.19 o 
   4   4   2      717.35      808.08     11.09 o 
   5   4   2        2.18        1.25      4.93 o 
   6   4   2        9.43       15.54      6.78 o 
   7   4   2        5.86        2.35      9.34 o 
   8   4   2       11.52       10.35     18.36 o 
   1   5   2     9475.86     8752.19     79.11 o 
   2   5   2       99.47      100.77      3.54 o 
   3   5   2        5.07        3.81      3.67 o 
   4   5   2     7536.46     7289.78     74.72 o 
   5   5   2       47.20       51.43      5.36 o 
   6   5   2      315.99      299.85      9.41 o 
   7   5   2     1258.47     1370.22     41.82 o 
   8   5   2       65.23       54.05     23.00 o 
   0   6   2        3.69      156.79     63.65 o 
   1   6   2     5803.42     5443.90     52.80 o 
   2   6   2       29.42       38.50      3.36 o 
   3   6   2     3594.16     3940.62     36.78 o 
   4   6   2      346.80      382.71     13.95 o 
   5   6   2     1659.91     1626.18     23.80 o 
   6   6   2      368.87      411.26     11.74 o 
   7   6   2     1016.20     1158.02     45.62 o 
   8   6   2      108.93      182.70     30.36 o 
   1   7   2     3688.03     3522.94     32.12 o 
   2   7   2      525.75      504.55      7.54 o 
   3   7   2    25809.54    25470.90    213.52 o 
   4   7   2      164.69      170.73      5.26 o 
   5   7   2      391.90      378.40      8.96 o 
   6   7   2        2.34        5.03      7.71 o 
   7   7   2      222.34      218.85     18.92 o 
   8   7   2        0.78        0.00     26.68 o 
   0   8   2      938.89      980.45     25.47 o 
   1   8   2       52.96      111.52      6.41 o 
   2   8   2     1849.60     1857.68     19.72 o 
   3   8   2     1896.46     1799.94     22.14 o 
   4   8   2      458.34      506.37      9.17 o 
   5   8   2      551.98      582.07     12.44 o 
   6   8   2      472.86      546.60     28.27 o 
   7   8   2      322.02      336.60     25.57 o 
   8   8   2      456.37      431.66     50.40 o 
   1   9   2     6540.91     6449.29     57.58 o 
   2   9   2     3008.78     3230.43     33.11 o 
   3   9   2      568.34      511.25      9.01 o 
   4   9   2       20.80       18.80      6.49 o 
   5   9   2      337.59      288.08      9.70 o 
   6   9   2     1329.69     1363.76     34.79 o 
   7   9   2        0.10        0.00     18.79 o 
   8   9   2       37.35        0.00     29.87 o 
   0  10   2       59.94       55.99      7.35 o 
   1  10   2     3502.06     3620.53     39.84 o 
   2  10   2     1108.82     1178.52     17.27 o 
   3  10   2      377.68      366.83      8.52 o 
   4  10   2     1017.80     1097.00     17.78 o 
   5  10   2     8323.85     8386.10    118.61 o 
   6  10   2        0.08        0.00     10.05 o 
   7  10   2      185.51      149.39     22.37 o 
   8  10   2      276.49      262.93     46.43 o 
   1  11   2       47.94       74.77      6.04 o 
   2  11   2        0.98        0.00      4.87 o 
   3  11   2     1797.01     1662.63     22.27 o 
   4  11   2        0.89        5.81      6.11 o 
   5  11   2        0.36        0.00      6.98 o 
   6  11   2      829.36      753.07     34.15 o 
   7  11   2       34.88       13.87     21.12 o 
   0  12   2     7053.32     7667.63    118.19 o 
   1  12   2     1795.60     1775.34     23.89 o 
   2  12   2       60.83       67.98      6.31 o 
   3  12   2        4.69        3.76      6.34 o 
   4  12   2      778.49      745.87     15.61 o 
   5  12   2      405.68      359.77     11.58 o 
   6  12   2      520.07      521.31     29.69 o 
   7  12   2        3.05        0.00     25.67 o 
   1  13   2        5.26        0.00      5.81 o 
   2  13   2       66.13       62.14      7.19 o 
   3  13   2     2090.11     2067.11     37.69 o 
   4  13   2       14.89        0.00      7.13 o 
   5  13   2       17.15        5.38     12.08 o 
   6  13   2        0.22       35.22     18.01 o 
   7  13   2     1876.76     1716.75    178.90 o 
   0  14   2       19.19        0.00     13.76 o 
   1  14   2     1504.13     1362.89     22.97 o 
   2  14   2      402.40      435.05     12.24 o 
   3  14   2      295.75      323.41     11.95 o 
   4  14   2      249.26      189.49     10.39 o 
   5  14   2      433.85      427.81     25.41 o 
   6  14   2       34.24       12.57     19.42 o 
   7  14   2       87.31      110.03     33.05 o 
   1  15   2       35.29       40.14      8.13 o 
   2  15   2       89.54       66.92      8.90 o 
   3  15   2        0.24        2.56      9.75 o 
   4  15   2      319.22      283.63     15.37 o 
   5  15   2        3.85        0.00     22.82 o 
   6  15   2       60.58       93.48     35.08 o 
   0  16   2      369.00      309.12     15.42 o 
   1  16   2        2.75        2.40      8.19 o 
   2  16   2       69.04       69.71      9.02 o 
   3  16   2       84.91       56.81     10.25 o 
   4  16   2      310.77      291.28     23.41 o 
   5  16   2     1199.82     1146.53     70.26 o 
   6  16   2       19.34        0.00     29.31 o 
   1  17   2      246.19      211.47     12.01 o 
   2  17   2      237.93      198.16     11.91 o 
   3  17   2      961.32      977.95     41.47 o 
   4  17   2        9.76       36.71     25.60 o 
   5  17   2      281.04      210.70     32.23 o 
   6  17   2        4.68       30.69     31.86 o 
   0  18   2     2980.56     3001.75     95.35 o 
   1  18   2      167.00      151.06     12.62 o 
   2  18   2      398.44      338.98     22.05 o 
   3  18   2       21.58        0.00     17.49 o 
   4  18   2       20.23        0.00     30.16 o 
   5  18   2       24.57        0.00     33.36 o 
   1  19   2       85.72       64.54     14.78 o 
   2  19   2     1414.56     1492.37     84.12 o 
   3  19   2      315.36      331.58     29.92 o 
   4  19   2        0.55       22.63     31.09 o 
   5  19   2        6.59        4.27     38.73 o 
   0  20   2      185.69      131.56     29.15 o 
   1  20   2      384.11      367.93     26.01 o 
   2  20   2      146.51       83.01     20.44 o 
   3  20   2        5.49       54.42     29.95 o 
   4  20   2       29.32        0.00     34.73 o 
   1  21   2       59.69       56.65     18.80 o 
   2  21   2      370.11      446.06     53.07 o 
   3  21   2       44.16      102.46     37.81 o 
   0  22   2     2028.81     2076.35    215.37 o 
   1  22   2      117.54       84.69     31.47 o 
   2  22   2        0.57        0.00     42.27 o 
   1  23   2        0.06        0.00     32.34 o 
   1   1   3     7723.56     8340.66     77.99 o 
   2   1   3     3019.96     2949.93     24.19 o 
   3   1   3       87.26      836.30     24.42 o 
   4   1   3     1838.89     2737.99     37.55 o 
   5   1   3       61.92      182.53      9.44 o 
   6   1   3      187.01      205.56      7.64 o 
   7   1   3     1030.78     1076.96     23.69 o 
   8   1   3        9.22        5.03     14.94 o 
   0   2   3     4185.22     3450.75     54.75 o 
   1   2   3    10075.14     8938.42     86.56 o 
   2   2   3    22404.51    20885.89    166.08 o 
   3   2   3     4450.88     4096.43     32.83 o 
   4   2   3     1631.18     1477.29     15.69 o 
   5   2   3     1501.22     1544.97     17.37 o 
   6   2   3      912.34      873.39     14.17 o 
   7   2   3       41.00       47.61      8.96 o 
   8   2   3      183.58      135.12     19.27 o 
   1   3   3       61.60      194.10      7.31 o 
   2   3   3        0.27      387.95     15.79 o 
   3   3   3       62.64      151.94      5.01 o 
   4   3   3      112.02      878.52     26.89 o 
   5   3   3      173.95      192.55      6.35 o 
   6   3   3       29.36       27.88      7.03 o 
   7   3   3       61.67       94.68     11.18 o 
   8   3   3      118.66      124.40     21.19 o 
   0   4   3    20117.67    17796.41    247.77 o 
   1   4   3     2379.52     2052.20     20.85 o 
   2   4   3      435.53      468.41      6.04 o 
   3   4   3      315.82      287.71      5.13 o 
   4   4   3      325.60      245.78      5.78 o 
   5   4   3      260.97      274.51      7.38 o 
   6   4   3      128.62      145.14      7.67 o 
   7   4   3       55.89       49.69      9.64 o 
   8   4   3        0.61        1.36     17.93 o 
   1   5   3    12884.08    14921.34    145.18 o 
   2   5   3     3843.53     3818.35     35.25 o 
   3   5   3     2176.41     2230.93     35.11 o 
   4   5   3     8439.96     8883.50     89.51 o 
   5   5   3      905.09     1142.74     26.29 o 
   6   5   3      821.05      872.29     17.20 o 
   7   5   3       62.13       70.05     10.28 o 
   8   5   3      919.31     1007.59     68.09 o 
   0   6   3        8.16        2.57      3.78 o 
   1   6   3     1306.68     1166.08     11.79 o 
   2   6   3      836.69      717.99      8.99 o 
   3   6   3      569.35      679.10      8.91 o 
   4   6   3      129.85      108.47      4.90 o 
   5   6   3      236.15      228.31      7.52 o 
   6   6   3       66.26       83.10      8.47 o 
   7   6   3      755.97      812.82     33.22 o 
   8   6   3      189.58      191.58     31.11 o 
   1   7   3       55.24      166.37     10.04 o 
   2   7   3    12903.54    12683.52    112.53 o 
   3   7   3      101.76      271.84     16.21 o 
   4   7   3       18.82       13.09      4.77 o 
   5   7   3     1078.83     1090.46     17.62 o 
   6   7   3        6.20       41.53      8.28 o 
   7   7   3      197.30      261.24     20.34 o 
   8   7   3      831.80      902.32     89.01 o 
   0   8   3     1195.79     1141.88     18.61 o 
   1   8   3     1011.72      854.46     10.24 o 
   2   8   3        0.76        0.00      4.58 o 
   3   8   3     3324.23     3170.81     35.01 o 
   4   8   3     1029.40      962.99     13.53 o 
   5   8   3      612.30      604.66     13.65 o 
   6   8   3     3150.09     2927.47     59.29 o 
   7   8   3      239.34      227.37     21.70 o 
   8   8   3        1.87        0.00     29.54 o 
   1   9   3     7684.08     7893.69     66.60 o 
   2   9   3      300.16      288.64      7.23 o 
   3   9   3     1589.44     1445.32     18.54 o 
   4   9   3       24.59       18.09      5.45 o 
   5   9   3      970.98      977.00     19.60 o 
   6   9   3      669.53      698.85     21.66 o 
   7   9   3      169.72      165.63     21.18 o 
   8   9   3      157.73      224.55     46.44 o 
   0  10   3    11532.30    10751.32    152.26 o 
   1  10   3     1495.48     1378.36     14.99 o 
   2  10   3       18.10        0.00      5.83 o 
   3  10   3     1061.34      962.56     14.66 o 
   4  10   3     4458.16     4220.02     57.64 o 
   5  10   3      165.74      164.30     15.38 o 
   6  10   3     2643.32     2572.26     86.31 o 
   7  10   3      400.69      375.61     32.44 o 
   8  10   3      471.06      352.35     58.25 o 
   1  11   3      199.11      182.38      6.79 o 
   2  11   3        4.60       10.81      4.95 o 
   3  11   3     2211.57     2140.73     33.95 o 
   4  11   3      148.59      182.21      7.20 o 
   5  11   3      926.46      842.77     21.79 o 
   6  11   3        8.44        1.57     11.75 o 
   7  11   3        0.82        0.00     25.84 o 
   0  12   3      170.23      154.52     12.41 o 
   1  12   3     5294.13     5002.63     61.68 o 
   2  12   3        4.08        8.03      6.56 o 
   3  12   3      397.82      407.44     11.49 o 
   4  12   3     1447.31     1387.59     24.59 o 
   5  12   3        3.39        0.00      7.68 o 
   6  12   3       63.20       69.40     16.13 o 
   7  12   3       97.91      117.00     30.04 o 
   1  13   3       21.65       12.04      6.52 o 
   2  13   3     4118.11     3932.52     59.54 o 
   3  13   3        4.28       21.25     11.54 o 
   4  13   3     2794.82     2677.14     42.88 o 
   5  13   3      260.46      234.13     15.07 o 
   6  13   3      145.91      108.87     20.47 o 
   7  13   3      192.20      124.43     34.45 o 
   0  14   3     1306.67     1388.43     29.94 o 
   1  14   3     2261.53     2268.57     34.83 o 
   2  14   3      506.00      491.03     13.30 o 
   3  14   3      158.97      120.42     10.58 o 
   4  14   3      409.75      436.94     15.12 o 
   5  14   3      316.29      259.28     26.85 o 
   6  14   3      858.64      770.94     69.36 o 
   7  14   3        0.07        0.00     33.97 o 
   1  15   3     1992.13     1912.69     30.22 o 
   2  15   3      845.42      778.36     17.70 o 
   3  15   3      739.68      728.89     19.21 o 
   4  15   3       38.23       31.46     10.17 o 
   5  15   3       49.24       14.12     16.09 o 
   6  15   3      166.31      123.04     35.99 o 
   0  16   3     1029.12     1014.05     27.18 o 
   1  16   3      377.48      361.46     12.67 o 
   2  16   3     1754.41     1667.46     30.50 o 
   3  16   3        7.54        8.56     11.46 o 
   4  16   3       33.17       60.38     17.49 o 
   5  16   3        0.04      107.05     23.88 o 
   6  16   3      296.49      287.68     46.01 o 
   1  17   3      121.38      110.86     10.34 o 
   2  17   3     1303.79     1386.28     37.96 o 
   3  17   3     1107.40      979.74     40.33 o 
   4  17   3      969.07      897.27     55.82 o 
   5  17   3       13.28       37.90     27.91 o 
   6  17   3      256.65      184.73     47.76 o 
   0  18   3     1069.88     1086.51     43.26 o 
   1  18   3     1966.50     2001.76     48.24 o 
   2  18   3        5.20        0.00     14.68 o 
   3  18   3      255.12      198.57     22.19 o 
   4  18   3       30.78       42.29     19.99 o 
   5  18   3        0.16       42.16     34.76 o 
   1  19   3       56.41       56.53     15.42 o 
   2  19   3       53.08       55.29     16.84 o 
   3  19   3       19.69       17.70     31.79 o 
   4  19   3      258.22      251.17     40.71 o 
   5  19   3       19.87        0.00     44.28 o 
   0  20   3      693.06      827.52     56.79 o 
   1  20   3      274.46      332.95     25.48 o 
   2  20   3       80.57       45.40     20.51 o 
   3  20   3        0.02       54.27     26.20 o 
   4  20   3      569.42      496.30     75.90 o 
   1  21   3     1040.30      954.76     57.50 o 
   2  21   3      112.84       63.59     35.29 o 
   3  21   3      260.24      215.52     49.66 o 
   0  22   3      153.03      230.21     42.46 o 
   1  22   3       85.76      166.77     33.41 o 
   2  22   3        3.67        0.00     39.48 o 
   0   0   4    26795.57    25391.58    637.82 o 
   1   0   4    15630.27    14994.26    200.68 o 
   2   0   4     1129.92     1248.95     20.51 o 
   3   0   4       42.20       58.19      4.58 o 
   4   0   4     1366.75     1323.08     21.91 o 
   5   0   4     3445.34     3792.99     54.68 o 
   6   0   4     5329.15     6174.20    108.59 o 
   7   0   4      442.27      440.87     21.43 o 
   8   0   4      205.07      246.25     31.56 o 
   1   1   4      108.53      128.74      3.36 o 
   2   1   4      294.31      267.62      4.40 o 
   3   1   4     9178.18     8658.04     70.33 o 
   4   1   4      183.73      233.75      5.57 o 
   5   1   4     1041.94      977.40     13.35 o 
   6   1   4      311.51      298.03      8.79 o 
   7   1   4       90.06       92.55      9.49 o 
   8   1   4      165.70      151.24     20.02 o 
   0   2   4      370.58      553.89      9.58 o 
   1   2   4    13300.86    14791.11    141.00 o 
   2   2   4      682.04      636.50      7.34 o 
   3   2   4        4.30      108.22     10.82 o 
   4   2   4      222.09      201.85      5.21 o 
   5   2   4     2331.12     2515.64     27.85 o 
   6   2   4       18.99       34.15      6.04 o 
   7   2   4      974.84     1050.66     31.46 o 
   8   2   4      113.16      123.92     27.51 o 
   1   3   4     7455.66     6623.59     65.74 o 
   2   3   4     7449.95     6607.38     60.38 o 
   3   3   4        9.69       20.05      3.74 o 
   4   3   4     3397.14     3152.45     32.32 o 
   5   3   4      774.16      671.18     11.81 o 
   6   3   4      583.59      577.18     12.46 o 
   7   3   4      838.94      824.44     27.67 o 
   8   3   4     1947.49     1930.00    119.31 o 
   0   4   4     3406.89     3322.84     63.85 o 
   1   4   4     1569.58     2349.09     39.15 o 
   2   4   4       72.40      111.93      3.73 o 
   3   4   4     3602.47     3645.70     34.08 o 
   4   4   4      662.01      685.28     10.41 o 
   5   4   4      778.75      863.30     14.40 o 
   6   4   4      368.31      344.04      9.78 o 
   7   4   4       15.53       42.31     10.47 o 
   8   4   4      652.65      660.26     46.40 o 
   1   5   4     5589.26     5187.82     48.19 o 
   2   5   4     1704.42     1472.87     15.18 o 
   3   5   4     6117.60     5785.25     52.31 o 
   4   5   4       54.21       41.65      4.41 o 
   5   5   4     1897.45     1836.72     25.07 o 
   6   5   4      242.35      243.58      8.94 o 
   7   5   4       46.46       57.63      9.97 o 
   8   5   4      540.63      532.89     40.72 o 
   0   6   4     3472.29     4223.47     73.45 o 
   1   6   4      818.69      737.28      9.01 o 
   2   6   4       85.30      205.96      9.26 o 
   3   6   4       14.99       91.27      7.76 o 
   4   6   4     2312.51     2206.04     26.36 o 
   5   6   4        0.75       11.22      5.63 o 
   6   6   4      982.35      986.93     19.30 o 
   7   6   4      289.09      290.89     16.70 o 
   8   6   4       13.22        0.00     24.25 o 
   1   7   4     3430.29     3485.75     33.45 o 
   2   7   4       17.27        8.94      4.68 o 
   3   7   4      183.13      111.50      4.96 o 
   4   7   4     1407.96     1343.67     19.15 o 
   5   7   4      342.10      295.89      8.84 o 
   6   7   4     1210.28     1141.71     26.95 o 
   7   7   4      516.49      472.98     29.09 o 
   8   7   4        0.08       40.55     24.56 o 
   0   8   4      640.47      497.88     11.08 o 
   1   8   4     6012.96     6200.73     56.66 o 
   2   8   4       69.48       56.35      7.03 o 
   3   8   4      978.78      955.60     13.83 o 
   4   8   4     2152.74     2278.50     29.56 o 
   5   8   4      533.14      542.04     13.58 o 
   6   8   4      812.10      873.23     21.66 o 
   7   8   4       18.54       21.32     16.25 o 
   8   8   4      168.48      167.32     29.93 o 
   1   9   4      120.93      102.00      4.42 o 
   2   9   4     2858.08     2632.79     32.38 o 
   3   9   4      198.83      186.73      6.51 o 
   4   9   4       19.62       12.90      6.00 o 
   5   9   4      272.55      238.20     10.81 o 
   6   9   4       31.92       35.61     11.96 o 
   7   9   4      325.26      283.96     27.27 o 
   8   9   4      236.02      168.60     37.65 o 
   0  10   4        7.26       74.21     17.09 o 
   1  10   4     1231.92     1350.12     17.34 o 
   2  10   4     2298.88     2491.12     30.23 o 
   3  10   4      388.01      339.76      8.05 o 
   4  10   4      554.86      625.27     13.66 o 
   5  10   4      409.85      422.56     13.90 o 
   6  10   4        5.76       40.39     12.19 o 
   7  10   4        0.12       13.69     20.08 o 
   8  10   4       21.50        0.00     35.72 o 
   1  11   4        0.41        2.35      4.67 o 
   2  11   4     1318.95     1266.85     17.91 o 
   3  11   4      353.36      314.27      9.72 o 
   4  11   4      557.78      518.48     12.92 o 
   5  11   4       28.24       18.13      9.52 o 
   6  11   4     1406.99     1343.59     47.15 o 
   7  11   4       45.01       24.96     33.05 o 
   0  12   4     4085.48     4217.59     72.09 o 
   1  12   4        0.01       10.74      5.60 o 
   2  12   4        1.89        0.00      6.10 o 
   3  12   4      369.48      386.11     11.61 o 
   4  12   4      154.56      215.61     11.55 o 
   5  12   4      405.87      388.13     15.93 o 
   6  12   4       11.88        1.48     13.45 o 
   7  12   4        0.40        0.00     23.97 o 
   1  13   4      159.73      138.68      6.71 o 
   2  13   4       93.03      104.29      7.28 o 
   3  13   4      424.44      402.15     14.08 o 
   4  13   4       62.40      108.03     19.58 o 
   5  13   4       90.53       89.88     13.58 o 
   6  13   4       12.72       15.78     22.09 o 
   7  13   4      362.68      385.05     59.16 o 
   0  14   4     1243.39     1087.97     26.40 o 
   1  14   4     1608.28     1617.01     26.62 o 
   2  14   4      194.91      203.93      8.19 o 
   3  14   4      938.82      877.39     18.91 o 
   4  14   4     1084.95     1034.23     30.57 o 
   5  14   4      124.77      130.25     18.41 o 
   6  14   4        6.54        0.00     42.01 o 
   7  14   4      119.45      152.50     48.02 o 
   1  15   4       33.61       36.53      8.28 o 
   2  15   4       27.78       31.03      7.05 o 
   3  15   4      732.67      696.53     19.54 o 
   4  15   4       33.07       36.76     12.58 o 
   5  15   4        0.12        0.00     22.77 o 
   6  15   4       51.06        0.00     35.09 o 
   0  16   4        9.70        3.55     13.35 o 
   1  16   4       42.52       51.75      8.18 o 
   2  16   4      172.81      172.05      9.90 o 
   3  16   4      680.04      620.60     22.06 o 
   4  16   4        0.09       17.08     17.94 o 
   5  16   4      605.13      615.85     50.79 o 
   6  16   4       34.06       81.53     35.27 o 
   1  17   4       79.73       63.25      9.87 o 
   2  17   4     1301.53     1294.82     40.82 o 
   3  17   4       40.02       97.98     16.61 o 
   4  17   4        4.57       63.13     31.98 o 
   5  17   4        1.24       24.88     30.71 o 
   6  17   4        7.65        0.00     34.10 o 
   0  18   4      347.40      324.92     20.37 o 
   1  18   4      557.21      540.10     20.37 o 
   2  18   4       13.67        5.87     14.43 o 
   3  18   4       74.10      101.16     19.84 o 
   4  18   4       33.20       38.56     20.42 o 
   5  18   4       63.06       45.08     36.64 o 
   1  19   4      555.47      532.74     29.38 o 
   2  19   4       28.76       55.11     17.18 o 
   3  19   4      242.17      243.72     31.75 o 
   4  19   4      391.85      463.14     54.67 o 
   5  19   4      107.09      104.17     36.60 o 
   0  20   4     1184.05     1059.11     76.04 o 
   1  20   4      618.22      587.23     36.09 o 
   2  20   4       26.06       34.77     19.58 o 
   3  20   4       33.90       26.45     25.58 o 
   4  20   4       46.71       38.56     35.79 o 
   1  21   4       72.01       30.99     22.94 o 
   2  21   4       19.10       22.13     24.75 o 
   3  21   4       92.69      143.24     41.72 o 
   0  22   4        0.41        0.00     49.05 o 
   1  22   4     2380.03     2382.21    213.82 o 
   2  22   4      187.02      256.34     58.57 o 
   1   1   5     1805.62     1820.81     22.88 o 
   2   1   5     1655.70     2443.27     44.99 o 
   3   1   5      382.19      412.93      8.82 o 
   4   1   5     1114.65     1299.86     16.04 o 
   5   1   5        4.14       94.91      7.35 o 
   6   1   5      368.00      542.74     12.42 o 
   7   1   5      521.60      526.18     18.78 o 
   8   1   5      396.23      409.14     31.84 o 
   0   2   5     2427.02     2178.97     28.78 o 
   1   2   5     1227.94     1084.89     12.06 o 
   2   2   5      529.82      463.62      6.59 o 
   3   2   5        1.11        3.47      3.40 o 
   4   2   5      998.81      885.74     11.36 o 
   5   2   5       52.01       25.77      5.27 o 
   6   2   5      247.66      238.71      8.82 o 
   7   2   5       94.54      102.74     12.05 o 
   8   2   5      299.97      312.93     28.42 o 
   1   3   5     2136.34     2441.93     26.10 o 
   2   3   5     2808.67     2968.27     28.55 o 
   3   3   5      167.56      241.93      5.16 o 
   4   3   5       44.79      163.98     10.23 o 
   5   3   5      154.72      179.99      6.64 o 
   6   3   5        0.40      128.36      8.92 o 
   7   3   5        7.10       11.18      9.57 o 
   8   3   5        7.07      169.48     33.76 o 
   0   4   5      191.17      223.73      6.28 o 
   1   4   5     5072.71     4433.94     42.01 o 
   2   4   5     1317.20     1387.15     15.17 o 
   3   4   5     1885.16     1844.16     20.15 o 
   4   4   5      812.68      762.65     10.63 o 
   5   4   5     2620.34     2599.32     33.76 o 
   6   4   5     1057.97     1077.79     18.59 o 
   7   4   5      225.40      237.65     14.23 o 
   8   4   5      183.11      218.22     23.67 o 
   1   5   5     1436.18     1711.34     17.97 o 
   2   5   5      393.38      612.36     14.60 o 
   3   5   5     1061.16     1328.66     15.90 o 
   4   5   5       64.73      249.24     13.94 o 
   5   5   5        0.66        4.94      5.57 o 
   6   5   5      330.28      345.87      9.73 o 
   7   5   5      124.48      155.40     13.50 o 
   8   5   5      175.21      208.48     30.09 o 
   0   6   5     8425.44     7696.96    104.16 o 
   1   6   5     4486.95     4132.48     40.07 o 
   2   6   5        6.60        8.13      4.38 o 
   3   6   5      206.90      192.36      6.39 o 
   4   6   5      141.18      131.25      5.82 o 
   5   6   5       96.28       77.75      8.24 o 
   6   6   5        0.55        0.00      8.34 o 
   7   6   5      417.16      396.22     20.91 o 
   8   6   5      101.49      163.03     31.40 o 
   1   7   5     6931.65     6644.39     65.49 o 
   2   7   5      560.19      571.97      8.82 o 
   3   7   5    10788.79    11482.08    130.95 o 
   4   7   5     1192.06     1523.25     23.67 o 
   5   7   5       46.43       57.21      7.26 o 
   6   7   5      467.04      457.06     15.25 o 
   7   7   5     1558.15     1559.89     70.37 o 
   8   7   5      315.81      294.53     41.11 o 
   0   8   5       34.24       25.23      5.37 o 
   1   8   5     2303.64     2131.11     23.33 o 
   2   8   5      484.01      460.66      8.52 o 
   3   8   5       94.05       85.96      5.40 o 
   4   8   5      642.99      620.81     12.60 o 
   5   8   5      155.23      168.31      9.36 o 
   6   8   5       84.32       61.60      9.91 o 
   7   8   5        7.62        0.00     20.50 o 
   8   8   5       29.85       10.84     29.62 o 
   1   9   5        2.10        1.22      2.96 o 
   2   9   5      679.97      777.61     18.37 o 
   3   9   5      101.57      142.42      8.55 o 
   4   9   5       72.00       62.96      6.52 o 
   5   9   5     1668.82     1684.12     31.75 o 
   6   9   5      183.25      174.02     12.81 o 
   7   9   5      661.42      601.57     43.37 o 
   8   9   5      195.35      188.27     38.51 o 
   0  10   5      409.14      444.16     12.15 o 
   1  10   5    13500.78    12858.22    146.40 o 
   2  10   5      516.09      544.85     10.46 o 
   3  10   5        7.00       13.26      5.98 o 
   4  10   5       55.77       45.00      6.06 o 
   5  10   5     4619.49     4695.90     76.92 o 
   6  10   5     1108.75     1087.05     40.98 o 
   7  10   5      263.41      282.68     31.93 o 
   1  11   5      379.80      372.97      8.05 o 
   2  11   5      480.40      538.06     12.30 o 
   3  11   5     1110.76     1059.75     18.60 o 
   4  11   5      863.90      865.13     19.36 o 
   5  11   5       61.12       73.55      9.44 o 
   6  11   5       29.46       32.03     13.20 o 
   7  11   5        9.20        0.29     24.88 o 
   0  12   5      113.95      113.72      9.25 o 
   1  12   5      191.01      212.26      6.93 o 
   2  12   5        5.18        0.00      5.86 o 
   3  12   5     2169.96     2137.49     34.44 o 
   4  12   5       77.03       47.94     11.47 o 
   5  12   5      817.42      813.12     25.70 o 
   6  12   5      328.10      286.89     25.84 o 
   7  12   5       22.71       28.34     27.17 o 
   1  13   5     1526.50     1516.92     22.58 o 
   2  13   5       17.02       16.84      6.84 o 
   3  13   5     6941.20     7029.43    111.64 o 
   4  13   5     2258.36     2164.83     39.00 o 
   5  13   5      628.20      549.62     26.18 o 
   6  13   5        4.92       10.33     24.69 o 
   7  13   5      268.37      290.93     46.25 o 
   0  14   5      624.02      574.98     19.60 o 
   1  14   5      984.36      979.80     16.64 o 
   2  14   5     1856.24     1900.73     33.93 o 
   3  14   5       31.97       17.12      9.87 o 
   4  14   5        0.16        0.00     11.72 o 
   5  14   5      379.50      394.11     25.28 o 
   6  14   5      384.75      382.31     43.39 o 
   7  14   5      288.70      209.49     47.20 o 
   1  15   5     1871.90     1849.15     29.99 o 
   2  15   5       23.30       15.77      9.63 o 
   3  15   5     1158.90     1182.88     31.66 o 
   4  15   5      499.41      413.90     21.02 o 
   5  15   5      335.18      306.96     28.34 o 
   6  15   5       26.18       31.64     29.19 o 
   0  16   5      185.92      195.71     19.16 o 
   1  16   5     2068.09     2057.23     34.67 o 
   2  16   5     2497.47     2470.69     62.28 o 
   3  16   5       76.72       91.51     12.96 o 
   4  16   5       47.43       17.69     15.82 o 
   5  16   5      587.22      564.72     49.54 o 
   6  16   5       52.16      169.64     45.29 o 
   1  17   5      164.55      159.15     11.24 o 
   2  17   5      223.04      203.94     19.56 o 
   3  17   5     1016.38     1043.78     50.12 o 
   4  17   5      496.44      428.84     34.38 o 
   5  17   5      363.34      317.40     43.86 o 
   0  18   5        0.91       23.13     17.49 o 
   1  18   5      998.90      939.51     34.58 o 
   2  18   5      347.34      320.06     20.89 o 
   3  18   5      668.06      687.47     41.37 o 
   4  18   5       32.17       25.17     23.33 o 
   5  18   5      571.29      598.78     71.44 o 
   1  19   5      102.50       79.88     20.97 o 
   2  19   5      225.32      220.22     23.53 o 
   3  19   5      383.28      349.20     32.56 o 
   4  19   5      147.56      161.56     35.12 o 
   0  20   5     1054.01     1019.66     74.56 o 
   1  20   5      691.87      733.53     45.57 o 
   2  20   5      284.17      302.97     36.59 o 
   3  20   5       46.49        0.00     28.71 o 
   4  20   5       14.24        0.00     36.69 o 
   1  21   5      293.99      224.94     26.83 o 
   2  21   5        0.43        0.00     23.23 o 
   3  21   5      380.73      297.60     50.01 o 
   0  22   5        2.23        2.39     35.04 o 
   1  22   5      125.69       80.89     39.92 o 
   2  22   5        2.03       44.98     66.84 o 
   0   0   6     8578.60     7904.88    155.23 o 
   1   0   6     1842.65     1753.14     24.82 o 
   2   0   6      209.28      249.23      7.87 o 
   3   0   6     4159.59     4176.11     51.73 o 
   4   0   6     7479.90     7932.60    107.87 o 
   5   0   6        4.28        0.00      7.17 o 
   6   0   6     3421.96     3731.03     65.81 o 
   7   0   6       77.45       49.38     14.47 o 
   8   0   6      663.72      672.33     57.46 o 
   1   1   6        0.90        8.99      2.62 o 
   2   1   6     4499.92     3818.31     35.34 o 
   3   1   6     3125.18     2660.41     25.03 o 
   4   1   6      710.93      609.76      9.23 o 
   5   1   6     1631.68     1486.51     20.21 o 
   6   1   6      431.27      392.77      9.92 o 
   7   1   6       10.10       12.77      9.89 o 
   8   1   6        2.66        0.00     17.89 o 
   0   2   6    19184.83    17727.86    228.98 o 
   1   2   6      661.28      611.50     10.66 o 
   2   2   6       54.17       59.40      4.88 o 
   3   2   6      150.24      345.62     14.56 o 
   4   2   6     1958.65     2070.10     23.06 o 
   5   2   6     2087.00     2111.00     26.53 o 
   6   2   6      949.99     1022.79     17.39 o 
   7   2   6      877.18      932.93     32.18 o 
   8   2   6      178.56      191.76     24.50 o 
   1   3   6      159.86      133.65      3.59 o 
   2   3   6      230.11      247.71      7.46 o 
   3   3   6      567.84      541.05      7.58 o 
   4   3   6     1755.87     1847.92     22.33 o 
   5   3   6     1042.69     1012.99     15.91 o 
   6   3   6     2721.56     2668.02     38.39 o 
   7   3   6      224.98      230.39     13.35 o 
   8   3   6     2083.86     2038.91    128.73 o 
   0   4   6       53.87      685.60     34.49 o 
   1   4   6    10271.63    10492.43     99.73 o 
   2   4   6     2170.09     3740.98     56.45 o 
   3   4   6     3516.68     3594.16     34.27 o 
   4   4   6      793.76      839.62     12.47 o 
   5   4   6       37.34      102.78      6.90 o 
   6   4   6       32.89      171.21     12.75 o 
   7   4   6      231.64      260.61     15.05 o 
   8   4   6      148.47      153.01     23.19 o 
   1   5   6     1154.36     1024.15     11.38 o 
   2   5   6     8982.23     8435.92     77.27 o 
   3   5   6     3634.14     3215.08     31.14 o 
   4   5   6     1506.16     1431.82     18.67 o 
   5   5   6      780.44      726.49     13.35 o 
   6   5   6      497.82      487.08     12.24 o 
   7   5   6      300.63      324.95     19.99 o 
   8   5   6      184.17      155.59     27.58 o 
   0   6   6      721.88     1025.12     24.67 o 
   1   6   6        9.20      247.73     14.39 o 
   2   6   6      430.36      517.55      8.97 o 
   3   6   6       97.60      116.10      5.04 o 
   4   6   6      273.01      252.93      8.22 o 
   5   6   6      173.35      180.00     10.12 o 
   6   6   6      763.30      763.34     20.79 o 
   7   6   6      330.87      353.64     22.84 o 
   8   6   6      511.89      489.58     56.70 o 
   1   7   6      216.31      208.56      5.58 o 
   2   7   6     3192.88     3206.86     35.02 o 
   3   7   6      216.83      203.10      6.11 o 
   4   7   6      580.60      582.29     11.05 o 
   5   7   6      837.62      844.50     16.99 o 
   6   7   6      206.03      188.67     10.62 o 
   7   7   6        1.15        0.00     15.48 o 
   8   7   6       10.40        0.48     29.21 o 
   0   8   6     5985.17     6040.27     84.78 o 
   1   8   6     6765.43     6478.96     64.82 o 
   2   8   6     1522.51     1602.37     18.32 o 
   3   8   6        0.04        0.83      5.94 o 
   4   8   6     1743.18     1828.83     28.86 o 
   5   8   6     1398.95     1421.25     25.18 o 
   6   8   6      334.19      372.22     15.18 o 
   7   8   6     1062.44     1053.43     60.44 o 
   8   8   6       10.47        0.00     27.97 o 
   1   9   6        0.17        0.00      4.63 o 
   2   9   6       83.11       38.64      5.89 o 
   3   9   6      214.37      196.73      7.92 o 
   4   9   6      112.60      107.43      7.45 o 
   5   9   6      397.52      422.13     12.84 o 
   6   9   6      379.79      323.04     15.72 o 
   7   9   6       13.53       38.36     20.62 o 
   8   9   6       32.75        0.00     33.50 o 
   0  10   6     4743.37     4857.72     84.87 o 
   1  10   6      599.03      780.11     27.27 o 
   2  10   6      495.13      811.98     33.94 o 
   3  10   6       39.65       52.69      7.40 o 
   4  10   6      486.27      428.10     11.39 o 
   5  10   6       15.16       38.72     12.86 o 
   6  10   6      440.62      409.89     20.62 o 
   7  10   6        4.97        8.70     30.10 o 
   1  11   6     1511.24     1343.27     17.69 o 
   2  11   6     1739.49     1609.32     22.55 o 
   3  11   6     2406.51     2290.42     38.30 o 
   4  11   6      330.17      263.01     10.76 o 
   5  11   6      627.61      574.84     19.25 o 
   6  11   6       26.94       33.76     15.66 o 
   7  11   6       38.43       73.68     26.92 o 
   0  12   6       50.43      103.93     10.43 o 
   1  12   6       94.21       79.69      5.48 o 
   2  12   6        2.92        7.98      6.41 o 
   3  12   6      506.25      493.27     13.46 o 
   4  12   6      923.89      824.31     21.81 o 
   5  12   6       18.62       36.66     10.39 o 
   6  12   6       68.41       81.09     18.99 o 
   7  12   6       38.90       26.69     25.72 o 
   1  13   6     1036.15      997.60     17.77 o 
   2  13   6     1035.52      978.32     18.66 o 
   3  13   6     1119.94     1102.64     23.53 o 
   4  13   6      962.07      881.40     26.04 o 
   5  13   6      192.57      171.88     16.49 o 
   6  13   6      208.51      157.70     25.63 o 
   7  13   6      231.61      168.15     42.69 o 
   0  14   6      650.08      605.63     21.34 o 
   1  14   6     1559.17     1513.91     23.56 o 
   2  14   6       55.95       70.53      7.95 o 
   3  14   6      159.64      148.26     10.86 o 
   4  14   6       16.60        8.27     15.29 o 
   5  14   6        0.57        0.00     21.90 o 
   6  14   6        0.88        0.00     33.03 o 
   1  15   6      625.00      681.51     22.69 o 
   2  15   6     1018.71     1064.94     24.32 o 
   3  15   6        3.27        0.00      9.66 o 
   4  15   6      463.22      373.06     21.65 o 
   5  15   6        9.90        0.00     25.05 o 
   6  15   6       21.46        0.00     29.50 o 
   0  16   6      759.38      719.06     21.88 o 
   1  16   6     2496.41     2514.85     40.50 o 
   2  16   6      438.77      439.48     17.86 o 
   3  16   6      100.92       85.59     11.08 o 
   4  16   6      362.50      304.50     22.50 o 
   5  16   6      745.68      753.16     59.89 o 
   6  16   6      175.70      274.74     54.45 o 
   1  17   6        0.07        9.17     10.17 o 
   2  17   6       23.93       16.41     14.90 o 
   3  17   6        0.32       37.43     17.72 o 
   4  17   6      234.61      205.36     23.65 o 
   5  17   6       40.63       52.14     28.66 o 
   0  18   6     3802.32     3929.57    169.60 o 
   1  18   6      132.71      104.44     14.83 o 
   2  18   6      810.35      735.69     36.37 o 
   3  18   6       14.43       19.34     19.38 o 
   4  18   6       16.96        0.00     21.43 o 
   5  18   6        0.76        0.00     36.27 o 
   1  19   6       20.13       20.63     16.70 o 
   2  19   6      538.73      615.95     40.27 o 
   3  19   6     1328.42     1275.67     91.60 o 
   4  19   6      249.59      263.35     44.22 o 
   0  20   6       55.24       88.45     27.22 o 
   1  20   6      128.45       81.52     25.42 o 
   2  20   6       89.55       84.65     24.26 o 
   3  20   6        4.79       26.06     24.16 o 
   4  20   6      160.04      137.19     42.01 o 
   1  21   6        4.58       22.39     25.87 o 
   2  21   6      386.54      417.59     52.70 o 
   3  21   6       22.68        0.00     32.05 o 
   0  22   6      355.31      294.69     59.06 o 
   1  22   6        1.15        1.45     29.49 o 
   2  22   6      285.61      289.23     60.82 o 
   1   1   7     3088.68     3100.70     29.46 o 
   2   1   7     4242.24     3921.39     37.07 o 
   3   1   7     1373.16     1656.04     31.68 o 
   4   1   7     3507.80     3952.01     62.01 o 
   5   1   7        1.41      140.42      8.32 o 
   6   1   7       30.80       60.41      7.48 o 
   7   1   7        0.71        4.52     10.36 o 
   8   1   7      860.26      885.42     57.16 o 
   0   2   7     2939.27     2510.58     34.90 o 
   1   2   7      779.36      741.62      8.09 o 
   2   2   7     3683.51     3594.43     35.85 o 
   3   2   7      196.48      170.71      5.08 o 
   4   2   7     1260.88     1197.86     15.14 o 
   5   2   7       58.76       66.82      5.05 o 
   6   2   7     1139.46     1022.94     17.75 o 
   7   2   7      246.56      236.97     15.25 o 
   8   2   7       12.55        0.00     20.43 o 
   1   3   7      150.82      240.18      7.10 o 
   2   3   7      509.79      579.71     10.47 o 
   3   3   7      615.33      819.50     13.91 o 
   4   3   7     1120.75     1429.26     19.77 o 
   5   3   7       39.09       62.24      7.08 o 
   6   3   7        4.76       17.82      7.73 o 
   7   3   7       12.24       56.66     12.37 o 
   8   3   7       46.62       57.67     25.99 o 
   0   4   7     5574.95     4786.41     63.53 o 
   1   4   7     4108.94     3462.59     31.82 o 
   2   4   7    10948.63    10093.69     89.39 o 
   3   4   7       69.07       69.06      5.94 o 
   4   4   7     1392.14     1230.37     16.84 o 
   5   4   7       89.41       98.56      6.82 o 
   6   4   7     3699.18     3687.18     52.08 o 
   7   4   7        0.15        0.00     14.45 o 
   8   4   7      106.22       83.43     21.68 o 
   1   5   7      178.83      320.69      5.72 o 
   2   5   7     1045.89     1032.89     13.31 o 
   3   5   7      294.91     1266.05     50.81 o 
   4   5   7     1695.21     1744.02     21.61 o 
   5   5   7      489.97      601.75     13.21 o 
   6   5   7      203.97      267.47     12.20 o 
   7   5   7       13.72       21.10     15.29 o 
   8   5   7      308.40      290.68     34.55 o 
   0   6   7     1238.67     1212.65     18.41 o 
   1   6   7        0.60        5.50      2.91 o 
   2   6   7     1529.45     1559.51     18.25 o 
   3   6   7      183.18      211.17      5.97 o 
   4   6   7      260.32      211.81      6.59 o 
   5   6   7       67.04       68.10      7.75 o 
   6   6   7      402.26      400.39     14.05 o 
   7   6   7      923.86      840.95     44.73 o 
   8   6   7       79.59       43.72     28.91 o 
   1   7   7      123.86      171.00      5.41 o 
   2   7   7     3364.58     3034.19     32.20 o 
   3   7   7      798.44      928.70     14.54 o 
   4   7   7     7206.26     7483.10     99.39 o 
   5   7   7        0.10       54.19      7.33 o 
   6   7   7       27.58       17.89      8.23 o 
   7   7   7       92.08      126.89     20.93 o 
   8   7   7      123.30       94.72     31.68 o 
   0   8   7     1269.93     1439.80     21.94 o 
   1   8   7     2357.12     2144.05     23.49 o 
   2   8   7        0.15        0.00      3.74 o 
   3   8   7       32.59       25.83      5.40 o 
   4   8   7       52.56       48.04      9.21 o 
   5   8   7      445.40      377.49     11.53 o 
   6   8   7      291.10      294.38     13.12 o 
   7   8   7        0.20        8.85     20.94 o 
   8   8   7       39.93       99.51     34.66 o 
   1   9   7      362.05      375.97      7.83 o 
   2   9   7      126.72       92.06      5.52 o 
   3   9   7      413.26      391.70     10.06 o 
   4   9   7      437.18      387.02     10.95 o 
   5   9   7     1418.08     1403.89     28.40 o 
   6   9   7        1.15       30.03     12.96 o 
   7   9   7        0.14        0.00     21.74 o 
   8   9   7       73.54       99.82     43.20 o 
   0  10   7    15926.79    15516.23    236.19 o 
   1  10   7      390.79      330.60      8.36 o 
   2  10   7     3382.30     3112.24     37.19 o 
   3  10   7        0.45        0.00      6.73 o 
   4  10   7      149.03      149.05     10.65 o 
   5  10   7       37.77       22.56     11.48 o 
   6  10   7      299.71      311.92     20.34 o 
   7  10   7       15.37        0.00     24.87 o 
   1  11   7     1007.89     1151.04     28.49 o 
   2  11   7       15.16        1.10      5.99 o 
   3  11   7     1866.63     1914.55     33.96 o 
   4  11   7        3.15       24.71      8.74 o 
   5  11   7        1.04       43.06     10.67 o 
   6  11   7       17.81       45.35     22.10 o 
   7  11   7       33.43        0.00     26.60 o 
   0  12   7       66.13       79.65      8.83 o 
   1  12   7     1044.94     1063.49     16.07 o 
   2  12   7        3.62        0.00      5.95 o 
   3  12   7     1883.04     1865.73     36.45 o 
   4  12   7        7.15       13.74      9.60 o 
   5  12   7      294.17      290.87     18.25 o 
   6  12   7      170.30      177.31     22.90 o 
   7  12   7       33.02        0.00     30.49 o 
   1  13   7      198.09      189.69      8.46 o 
   2  13   7     7374.43     7486.01    112.94 o 
   3  13   7      224.00      209.28     12.84 o 
   4  13   7      476.36      552.08     21.51 o 
   5  13   7      248.76      207.19     24.79 o 
   6  13   7      105.68       89.59     29.68 o 
   7  13   7        4.36       50.30     33.98 o 
   0  14   7     2089.35     2041.40     46.66 o 
   1  14   7     1871.59     1829.69     31.05 o 
   2  14   7      274.49      285.21     11.20 o 
   3  14   7      154.83      186.93     18.18 o 
   4  14   7       70.33       60.34     12.81 o 
   5  14   7       11.22        3.88     17.42 o 
   6  14   7      131.87       93.33     31.18 o 
   1  15   7     1764.03     1760.05     28.10 o 
   2  15   7      444.72      449.42     14.65 o 
   3  15   7      323.54      334.25     14.67 o 
   4  15   7      453.65      449.50     26.15 o 
   5  15   7       10.96        0.00     24.46 o 
   6  15   7      679.63      629.77     66.85 o 
   0  16   7     7384.77     7965.02    173.61 o 
   1  16   7      459.84      586.99     28.29 o 
   2  16   7        0.21        0.00     11.56 o 
   3  16   7      273.09      237.84     17.73 o 
   4  16   7      860.13      873.95     48.25 o 
   5  16   7        0.01        5.96     27.58 o 
   6  16   7      345.70      288.17     55.01 o 
   1  17   7      541.78      553.39     19.48 o 
   2  17   7     2192.08     2221.00     85.40 o 
   3  17   7        0.04        0.00     15.95 o 
   4  17   7      121.62      144.17     21.15 o 
   5  17   7        2.65       14.26     24.57 o 
   0  18   7     1405.59     1638.64     79.62 o 
   1  18   7      140.20      234.08     29.14 o 
   2  18   7      232.84      194.59     20.74 o 
   3  18   7        6.43        0.00     18.91 o 
   4  18   7      524.47      544.65     47.78 o 
   5  18   7       45.49        0.00     49.85 o 
   1  19   7       99.37      106.97     20.05 o 
   2  19   7      938.88      902.73     59.05 o 
   3  19   7        9.46       30.88     22.74 o 
   4  19   7       82.13       21.52     39.42 o 
   0  20   7     3247.67     3665.15    270.28 o 
   1  20   7        0.55        8.16     21.67 o 
   2  20   7      140.28      169.65     26.56 o 
   3  20   7       38.53       22.75     23.80 o 
   4  20   7      571.94      585.42    108.56 o 
   1  21   7      145.63      116.95     27.96 o 
   2  21   7        0.71        0.00     29.97 o 
   3  21   7       41.84       99.08     47.95 o 
   0  22   7      107.96       76.56     57.58 o 
   1  22   7      336.53      239.20     40.64 o 
   0   0   8        0.58       17.71      8.16 o 
   1   0   8    20693.88    20287.19    238.16 o 
   2   0   8    12965.10    13192.45    174.20 o 
   3   0   8      133.95      105.83      6.93 o 
   4   0   8     5439.98     6141.04     94.86 o 
   5   0   8     3888.04     3842.75     69.95 o 
   6   0   8      660.33      655.31     19.49 o 
   7   0   8      185.34      152.97     16.66 o 
   8   0   8      101.15      112.71     31.58 o 
   1   1   8        2.80        0.00      3.13 o 
   2   1   8     7051.49     6418.69     59.19 o 
   3   1   8      151.17      178.60      5.97 o 
   4   1   8     7516.70     7313.33     77.49 o 
   5   1   8      553.84      577.88     11.24 o 
   6   1   8      286.99      284.36      9.95 o 
   7   1   8      231.78      248.40     15.20 o 
   8   1   8      208.69      184.84     24.44 o 
   0   2   8    11479.90    12564.90    145.94 o 
   1   2   8        2.18      527.22     37.47 o 
   2   2   8     6321.50     5979.12     56.80 o 
   3   2   8      133.36      181.42      7.47 o 
   4   2   8      196.17      205.79      5.93 o 
   5   2   8     1652.11     1698.52     24.13 o 
   6   2   8     2638.89     2946.98     42.45 o 
   7   2   8      239.60      252.99     16.54 o 
   8   2   8      499.75      544.43     45.05 o 
   1   3   8     4886.81     4070.37     38.30 o 
   2   3   8     2852.40     2819.93     30.80 o 
   3   3   8     6749.19     6295.93     62.51 o 
   4   3   8     2889.80     2706.38     33.67 o 
   5   3   8       81.78       67.31      6.47 o 
   6   3   8     1130.69     1150.20     20.78 o 
   7   3   8      716.67      706.77     30.32 o 
   8   3   8       52.27       71.61     23.10 o 
   0   4   8     9851.42     9791.11    126.37 o 
   1   4   8       89.31      421.47     13.78 o 
   2   4   8     2878.89     2965.49     34.45 o 
   3   4   8     3910.55     4314.27     44.80 o 
   4   4   8      189.91      179.55      6.51 o 
   5   4   8      435.57      448.51     10.65 o 
   6   4   8      649.35      671.23     17.03 o 
   7   4   8       18.75       58.71     14.69 o 
   8   4   8      418.83      573.90     51.39 o 
   1   5   8        0.10        2.78      3.05 o 
   2   5   8     2702.72     2311.23     24.30 o 
   3   5   8     4080.18     3931.86     47.92 o 
   4   5   8     4254.06     4007.15     49.08 o 
   5   5   8       88.80       74.35      7.56 o 
   6   5   8      528.78      545.89     16.81 o 
   7   5   8      114.10      111.36     17.74 o 
   8   5   8      325.25      322.66     40.42 o 
   0   6   8     6564.32     7011.72     98.80 o 
   1   6   8     3195.70     3072.03     31.19 o 
   2   6   8       17.56       32.29      3.58 o 
   3   6   8       62.30       62.69      6.15 o 
   4   6   8      501.36      448.04     10.75 o 
   5   6   8     1280.79     1378.25     23.26 o 
   6   6   8       86.43       86.00     10.23 o 
   7   6   8       71.55      102.33     18.68 o 
   8   6   8        2.36       51.95     25.24 o 
   1   7   8     3257.06     3576.59     36.56 o 
   2   7   8      901.19      767.02     11.81 o 
   3   7   8      226.51      249.34      7.30 o 
   4   7   8       15.67       20.48      6.76 o 
   5   7   8      231.98      239.23      9.18 o 
   6   7   8      160.41      152.45     11.49 o 
   7   7   8      599.90      568.86     34.26 o 
   8   7   8        6.55        0.00     29.51 o 
   0   8   8     6322.15     8113.29    159.44 o 
   1   8   8     2295.86     2957.47     42.34 o 
   2   8   8     3459.79     4073.08     49.16 o 
   3   8   8      210.27      248.29      7.56 o 
   4   8   8      142.19      140.80      8.07 o 
   5   8   8      527.12      567.27     16.01 o 
   6   8   8      665.13      640.79     26.22 o 
   7   8   8      206.46      206.46     23.53 o 
   8   8   8       60.85       71.99     30.08 o 
   1   9   8       20.05       22.52      4.84 o 
   2   9   8      432.91      434.22      8.78 o 
   3   9   8     1191.33     1108.65     17.38 o 
   4   9   8       53.00       49.20      7.34 o 
   5   9   8      312.19      299.71     12.54 o 
   6   9   8       65.49       70.21     15.26 o 
   7   9   8       43.19       12.68     24.83 o 
   0  10   8       99.07      231.21     15.39 o 
   1  10   8     4446.06     4743.40     57.58 o 
   2  10   8      133.29      172.19      6.76 o 
   3  10   8      394.01      462.03     11.90 o 
   4  10   8      106.30       98.86      7.81 o 
   5  10   8      849.31      852.72     26.03 o 
   6  10   8      374.47      382.79     23.91 o 
   7  10   8        9.86       74.73     26.11 o 
   1  11   8     1364.85     1208.32     17.65 o 
   2  11   8      666.71      636.99     12.19 o 
   3  11   8        7.03       26.12      7.74 o 
   4  11   8     1728.68     1675.67     31.72 o 
   5  11   8      225.63      149.86     13.36 o 
   6  11   8       46.24       43.33     23.20 o 
   7  11   8      550.34      529.03     52.71 o 
   0  12   8      273.82      341.15     12.95 o 
   1  12   8      189.74      206.30      8.50 o 
   2  12   8        1.68       29.76      7.11 o 
   3  12   8      357.89      358.20     13.89 o 
   4  12   8      485.10      441.66     16.40 o 
   5  12   8       11.12        5.62     14.93 o 
   6  12   8       41.48       45.75     17.49 o 
   7  12   8        0.07        0.00     29.05 o 
   1  13   8     1936.70     2065.55     32.16 o 
   2  13   8      142.96      173.76     12.02 o 
   3  13   8     4086.05     4392.99     80.21 o 
   4  13   8      410.36      352.45     15.88 o 
   5  13   8       12.71       70.07     19.50 o 
   6  13   8        0.79       18.52     23.56 o 
   7  13   8      141.43      166.50     38.13 o 
   0  14   8       97.58      103.09     10.64 o 
   1  14   8       96.44      149.27     17.63 o 
   2  14   8      319.64      299.23     11.59 o 
   3  14   8       57.10       28.09      9.02 o 
   4  14   8      461.80      444.45     21.41 o 
   5  14   8      147.64      126.40     20.91 o 
   6  14   8      187.94      214.77     35.64 o 
   1  15   8      489.84      600.99     26.69 o 
   2  15   8     1696.20     1730.57     32.54 o 
   3  15   8      205.76      173.75     11.26 o 
   4  15   8        6.66       33.87     19.56 o 
   5  15   8       56.99       69.01     23.76 o 
   6  15   8       55.34       12.49     25.81 o 
   0  16   8      517.20      504.53     24.45 o 
   1  16   8     3478.77     3578.02     76.98 o 
   2  16   8      149.29      118.65     13.70 o 
   3  16   8       37.83       29.75     14.39 o 
   4  16   8        0.07        0.00     18.16 o 
   5  16   8      659.85      668.85     49.78 o 
   6  16   8       65.86      103.32     40.03 o 
   1  17   8      265.58      352.10     23.48 o 
   2  17   8       30.02       84.22     14.96 o 
   3  17   8      362.21      373.80     26.59 o 
   4  17   8       14.22       46.46     26.26 o 
   5  17   8      227.19      210.91     37.42 o 
   0  18   8     2552.26     2622.13    122.23 o 
   1  18   8      131.44      104.67     15.82 o 
   2  18   8       62.50       50.65     16.23 o 
   3  18   8      273.13      280.67     27.07 o 
   4  18   8       49.66       57.11     23.55 o 
   5  18   8       84.67       56.31     35.90 o 
   1  19   8      506.52      516.10     32.90 o 
   2  19   8      160.33      165.34     25.06 o 
   3  19   8      827.68      928.06     69.72 o 
   4  19   8       92.78       84.63     33.30 o 
   0  20   8      100.36       85.42     27.46 o 
   1  20   8        1.87        0.00     21.90 o 
   2  20   8      533.71      465.73     52.59 o 
   3  20   8      222.54      177.54     35.37 o 
   1  21   8       74.15       72.62     26.67 o 
   2  21   8       87.84       53.00     30.35 o 
   0  22   8      287.83      291.39     88.41 o 
   1  22   8      165.62      198.91     44.89 o 
   1   1   9     1895.34     1869.24     19.84 o 
   2   1   9      218.36      304.05      9.01 o 
   3   1   9     4071.99     4050.76     67.28 o 
   4   1   9      345.20      335.46      7.98 o 
   5   1   9        0.42       25.05      6.44 o 
   6   1   9      254.78      252.63      9.64 o 
   7   1   9       19.53       23.14     11.33 o 
   8   1   9      138.23      158.43     24.13 o 
   0   2   9    12226.82    11609.95    151.93 o 
   1   2   9    13028.14    11982.50    104.60 o 
   2   2   9      577.99      555.17      9.31 o 
   3   2   9       58.35       50.31      4.93 o 
   4   2   9      325.03      307.58      7.38 o 
   5   2   9        9.70        3.71      5.41 o 
   6   2   9      605.46      593.93     15.75 o 
   7   2   9       16.07       27.63     14.03 o 
   8   2   9       11.99        1.53     18.98 o 
   1   3   9      389.04      830.42     28.59 o 
   2   3   9     6156.87     6950.65     88.63 o 
   3   3   9        9.37      350.08     21.70 o 
   4   3   9        3.56       16.68      3.68 o 
   5   3   9     1093.99     1475.79     25.40 o 
   6   3   9      182.76      258.53     11.79 o 
   7   3   9      270.63      269.12     19.81 o 
   8   3   9        0.01       40.84     20.36 o 
   0   4   9     5050.84     4738.13     65.69 o 
   1   4   9     1299.56     1083.05     12.84 o 
   2   4   9     1493.91     1470.50     16.94 o 
   3   4   9      490.56      526.92      9.54 o 
   4   4   9      783.16      742.77     13.26 o 
   5   4   9     1020.27      968.00     18.69 o 
   6   4   9      184.08      145.98      9.82 o 
   7   4   9      199.40      154.07     26.23 o 
   8   4   9       66.80       72.84     28.79 o 
   1   5   9     2746.57     3980.98     53.37 o 
   2   5   9     6859.27     8037.61     76.27 o 
   3   5   9      357.74      413.60     11.74 o 
   4   5   9       22.51      115.03      8.89 o 
   5   5   9        0.69       61.69      9.45 o 
   6   5   9      115.46      106.23     12.27 o 
   7   5   9      153.06      138.35     20.01 o 
   8   5   9       62.83      114.14     30.48 o 
   0   6   9    21831.32    21148.50    278.49 o 
   1   6   9     1113.25     1345.91     15.16 o 
   2   6   9       45.72       27.17      4.62 o 
   3   6   9       69.44       58.90      6.41 o 
   4   6   9      566.13      516.00     12.23 o 
   5   6   9     1169.72     1095.17     24.39 o 
   6   6   9       42.28       68.74     11.91 o 
   7   6   9     1400.48     1292.66     63.30 o 
   8   6   9      834.33      789.00     82.01 o 
   1   7   9     1620.28     1601.10     17.26 o 
   2   7   9      659.11      600.54     10.18 o 
   3   7   9     1366.35     1203.88     16.46 o 
   4   7   9      135.10      177.71      9.62 o 
   5   7   9      433.54      416.82     12.53 o 
   6   7   9      369.62      376.20     19.88 o 
   7   7   9      549.91      582.33     39.84 o 
   8   7   9       40.10       14.94     59.74 o 
   0   8   9     7234.08     7132.77     91.27 o 
   1   8   9      211.29      206.01      6.49 o 
   2   8   9     1800.01     1679.21     23.49 o 
   3   8   9      501.06      497.75     10.09 o 
   4   8   9      232.53      207.69      8.90 o 
   5   8   9      347.74      362.02     14.98 o 
   6   8   9       38.74        9.68     16.75 o 
   7   8   9       19.93        0.53     20.48 o 
   1   9   9     2076.03     2288.18     29.83 o 
   2   9   9     4907.17     4561.11     54.11 o 
   3   9   9       25.74      215.72     18.13 o 
   4   9   9      764.80      757.61     18.48 o 
   5   9   9      119.64      133.41      9.80 o 
   6   9   9      574.95      565.91     29.17 o 
   7   9   9      176.08      211.11     28.68 o 
   0  10   9      237.02      298.85      9.64 o 
   1  10   9     3031.50     3244.93     43.37 o 
   2  10   9      123.99      129.81      6.25 o 
   3  10   9      194.55      214.43      8.72 o 
   4  10   9       56.77       45.60     10.67 o 
   5  10   9     1520.80     1555.66     43.97 o 
   6  10   9        6.37       20.73     16.51 o 
   7  10   9       64.46       35.33     26.72 o 
   1  11   9      283.45      250.28      8.10 o 
   2  11   9      741.15      804.21     15.43 o 
   3  11   9     1766.42     1686.67     31.13 o 
   4  11   9      726.05     1164.89     43.05 o 
   5  11   9      275.21      272.87     14.27 o 
   6  11   9      229.12      209.21     22.01 o 
   7  11   9      238.78      162.30     34.05 o 
   0  12   9     3941.89     3749.16     78.50 o 
   1  12   9       37.46       45.11     10.62 o 
   2  12   9     1675.39     1736.65     28.04 o 
   3  12   9     1166.75     1223.68     24.76 o 
   4  12   9      185.90      164.11     14.14 o 
   5  12   9       42.03       12.01     16.20 o 
   6  12   9      276.48      298.03     28.78 o 
   7  12   9       72.31       41.38     50.10 o 
   1  13   9       54.54       47.60      7.33 o 
   2  13   9      200.54      220.26      9.29 o 
   3  13   9     2997.12     2927.82     55.26 o 
   4  13   9      762.87      717.72     24.21 o 
   5  13   9       13.18        0.00     16.37 o 
   6  13   9        2.13        0.00     26.30 o 
   0  14   9      197.11      191.65     13.69 o 
   1  14   9     2708.36     2797.24     43.57 o 
   2  14   9       81.80       71.68      8.07 o 
   3  14   9        1.27        0.00     11.69 o 
   4  14   9       87.77       92.26     15.41 o 
   5  14   9      226.19      186.78     22.10 o 
   6  14   9      618.72      569.39     58.90 o 
   1  15   9      106.16       71.03      8.98 o 
   2  15   9        3.59       20.59      8.34 o 
   3  15   9      929.30      932.21     30.72 o 
   4  15   9     1564.23     1600.78     67.68 o 
   5  15   9      135.69       99.32     22.89 o 
   6  15   9       11.21       47.30     26.18 o 
   0  16   9       60.41       51.33     13.07 o 
   1  16   9      430.82      715.26     54.51 o 
   2  16   9      928.55      866.17     24.49 o 
   3  16   9       22.25       45.91     16.59 o 
   4  16   9      220.60      212.38     25.64 o 
   5  16   9      849.14      876.53     75.50 o 
   1  17   9     1130.60     1127.04     40.57 o 
   2  17   9       13.62       15.87     13.67 o 
   3  17   9       31.69       58.35     17.76 o 
   4  17   9      493.10      367.95     36.85 o 
   5  17   9        4.11        3.27     62.00 o 
   0  18   9      277.36      445.06     45.86 o 
   1  18   9     1880.30     1973.80     73.92 o 
   2  18   9      663.10      657.46     39.25 o 
   3  18   9      127.32      134.87     23.46 o 
   4  18   9       39.62        4.79     31.89 o 
   1  19   9      119.22      126.00     20.51 o 
   2  19   9        8.24       22.47     22.16 o 
   3  19   9       53.76       57.15     30.25 o 
   4  19   9      487.18      345.34     54.69 o 
   0  20   9        6.88        2.54     28.08 o 
   1  20   9      278.48      321.70     31.78 o 
   2  20   9      371.90      353.22     40.17 o 
   3  20   9      351.11      444.73     66.35 o 
   1  21   9     1069.62     1056.60    126.91 o 
   2  21   9       28.02       27.88     31.32 o 
   0  22   9       64.55      123.72     65.81 o 
   0   0  10    10753.81    10216.99    183.46 o 
   1   0  10      148.63       90.85      6.14 o 
   2   0  10      440.86      351.87     11.04 o 
   3   0  10      389.67      379.86     11.49 o 
   4   0  10    12009.32    12687.73    199.07 o 
   5   0  10        9.86        4.47      8.45 o 
   6   0  10     1642.11     1723.74     53.55 o 
   7   0  10        3.65        0.00     18.83 o 
   8   0  10      470.91      428.56     57.09 o 
   1   1  10     4242.70     3854.55     35.44 o 
   2   1  10     1077.85     1067.92     13.23 o 
   3   1  10     2595.19     2444.14     28.31 o 
   4   1  10     1794.47     1674.02     20.95 o 
   5   1  10       43.13       47.95      6.93 o 
   6   1  10      238.43      210.43     10.07 o 
   7   1  10       10.61        4.72     17.80 o 
   8   1  10       33.32        0.00     18.99 o 
   0   2  10      661.74     1088.28     44.52 o 
   1   2  10     9463.82    11589.35    136.76 o 
   2   2  10     2658.73     2899.89     33.76 o 
   3   2  10      749.40      838.29     13.45 o 
   4   2  10      410.92      362.68     10.17 o 
   5   2  10      402.30      421.80     10.30 o 
   6   2  10      153.25      171.28     10.68 o 
   7   2  10       18.87       29.54     15.27 o 
   8   2  10       10.22        0.00     24.92 o 
   1   3  10      404.14      294.03      5.64 o 
   2   3  10    19406.33    18410.68    172.36 o 
   3   3  10      242.86      216.73      6.92 o 
   4   3  10     2581.01     2405.57     30.41 o 
   5   3  10       54.42       39.58      6.40 o 
   6   3  10      212.70      237.15     11.57 o 
   7   3  10      138.79      178.32     19.77 o 
   8   3  10      466.53      447.28     38.90 o 
   0   4  10      105.99      138.08      9.52 o 
   1   4  10     3994.48     3978.44     38.60 o 
   2   4  10     2609.10     2530.82     28.33 o 
   3   4  10       68.03       78.73      5.76 o 
   4   4  10     1121.66     1092.27     19.35 o 
   5   4  10      315.10      370.16     12.27 o 
   6   4  10      901.86      840.45     23.84 o 
   7   4  10       46.81       79.48     17.34 o 
   8   4  10       11.06        3.87     35.16 o 
   1   5  10     5451.39     5305.98     49.09 o 
   2   5  10       27.72        6.37      4.59 o 
   3   5  10     4115.84     4073.19     48.81 o 
   4   5  10       64.97       51.84      5.90 o 
   5   5  10       20.86       16.77      6.18 o 
   6   5  10       82.95       95.65      9.23 o 
   7   5  10      415.16      414.53     28.56 o 
   8   5  10      236.47      265.17     52.75 o 
   0   6  10    50852.38    53280.91    614.39 o 
   1   6  10     2915.73     3310.25     31.25 o 
   2   6  10     2153.89     2496.24     29.81 o 
   3   6  10      569.25      580.35     11.48 o 
   4   6  10      311.02      311.67     10.05 o 
   5   6  10        0.70       74.90     12.33 o 
   6   6  10     1949.12     2211.17     60.48 o 
   7   6  10       31.80       37.75     16.57 o 
   8   6  10        0.58        0.00     29.01 o 
   1   7  10      584.69      628.74     10.12 o 
   2   7  10      205.53      206.50      5.92 o 
   3   7  10      847.30      742.33     13.08 o 
   4   7  10     2913.85     2740.13     42.38 o 
   5   7  10      481.22      481.49     14.52 o 
   6   7  10       91.17       81.50     14.89 o 
   7   7  10       47.73       28.37     21.01 o 
   8   7  10        1.25        0.00     52.10 o 
   0   8  10       41.20       58.57      6.84 o 
   1   8  10     2554.45     3525.67     41.88 o 
   2   8  10     2856.07     3072.62     38.39 o 
   3   8  10      498.66      549.97     12.03 o 
   4   8  10        5.24        4.40      6.91 o 
   5   8  10     1524.89     1488.07     37.07 o 
   6   8  10      514.81      566.99     26.42 o 
   7   8  10      104.47       85.04     24.53 o 
   1   9  10        2.89       10.74      5.28 o 
   2   9  10     7302.15     7207.39     88.37 o 
   3   9  10      491.86      481.41     11.66 o 
   4   9  10     2691.30     2660.23     47.98 o 
   5   9  10        0.02        0.00     12.73 o 
   6   9  10      179.30      176.93     16.91 o 
   7   9  10        0.27       25.68     20.82 o 
   0  10  10      507.22      497.26     12.75 o 
   1  10  10       84.50       79.41      6.44 o 
   2  10  10     1555.05     1460.75     24.14 o 
   3  10  10      115.95      109.06      7.99 o 
   4  10  10      856.01      825.19     20.16 o 
   5  10  10       85.47       48.25     13.73 o 
   6  10  10       72.38       67.21     21.22 o 
   7  10  10        2.50       22.77     26.31 o 
   1  11  10      152.09      159.69      7.13 o 
   2  11  10      186.70      177.03      8.20 o 
   3  11  10      771.63      752.97     18.20 o 
   4  11  10     4316.60     4239.58     70.02 o 
   5  11  10      104.53      111.17     16.79 o 
   6  11  10      151.28      148.05     24.60 o 
   7  11  10       44.27       26.99     31.07 o 
   0  12  10      605.15      552.26     15.66 o 
   1  12  10        7.38      180.77     17.36 o 
   2  12  10     1628.56     1658.25     27.36 o 
   3  12  10      125.35      127.43     10.74 o 
   4  12  10       51.37       72.31     12.79 o 
   5  12  10       44.68       64.17     17.28 o 
   6  12  10       37.22       32.85     21.70 o 
   7  12  10      168.71      157.33     48.92 o 
   1  13  10       68.66       71.93      8.28 o 
   2  13  10     1355.97     1299.44     23.03 o 
   3  13  10      360.52      378.08     14.80 o 
   4  13  10       41.61       44.39     19.82 o 
   5  13  10      162.16      168.33     20.04 o 
   6  13  10      149.12      105.30     28.93 o 
   0  14  10      245.47      250.20     13.93 o 
   1  14  10        1.37       11.40      8.31 o 
   2  14  10     1915.67     1994.32     36.00 o 
   3  14  10      107.59      125.44     13.52 o 
   4  14  10      283.69      268.45     19.14 o 
   5  14  10       28.71        6.90     20.18 o 
   6  14  10     1184.92     1170.04     97.14 o 
   1  15  10       64.46       63.63      9.69 o 
   2  15  10      485.88      549.46     18.23 o 
   3  15  10       89.79      190.11     19.11 o 
   4  15  10       15.89       60.70     29.62 o 
   5  15  10      450.54      572.08     50.98 o 
   6  15  10       21.23       38.13     30.33 o 
   0  16  10     2461.63     2567.73     84.42 o 
   1  16  10      187.13      172.37     12.55 o 
   2  16  10      146.45      147.69     13.28 o 
   3  16  10      293.82      256.34     22.52 o 
   4  16  10       77.51       67.77     22.99 o 
   5  16  10      350.58      375.19     39.05 o 
   1  17  10       81.07      152.50     15.43 o 
   2  17  10      143.02      171.45     16.43 o 
   3  17  10      199.04      172.65     24.68 o 
   4  17  10      352.45      375.07     37.73 o 
   5  17  10       82.43       58.97     36.65 o 
   0  18  10     2282.86     2440.72    181.11 o 
   1  18  10       16.50       64.88     15.48 o 
   2  18  10      323.91      287.56     24.99 o 
   3  18  10      355.45      393.08     35.83 o 
   4  18  10        9.17       26.26     27.31 o 
   1  19  10      130.57      188.86     23.34 o 
   2  19  10      345.14      389.17     33.38 o 
   3  19  10      119.43      148.30     29.27 o 
   4  19  10      159.31      124.72     34.78 o 
   0  20  10       11.52        0.00     36.68 o 
   1  20  10        0.02        0.00     30.56 o 
   2  20  10      303.73      235.54     41.28 o 
   3  20  10       51.01       30.78     58.78 o 
   1  21  10        8.43       44.66     45.04 o 
   2  21  10      425.57      462.90     80.82 o 
   1   1  11     2340.31     2284.39     24.76 o 
   2   1  11      739.29      677.54     10.93 o 
   3   1  11     3628.57     3638.83     40.96 o 
   4   1  11      621.42      675.93     12.30 o 
   5   1  11       88.28      131.77     10.13 o 
   6   1  11      334.66      362.03     12.19 o 
   7   1  11       14.24       33.79     14.28 o 
   8   1  11      443.07      468.66     49.66 o 
   0   2  11     3366.29     3555.37     49.39 o 
   1   2  11     9270.55     8765.57     83.03 o 
   2   2  11       15.35        0.00      4.26 o 
   3   2  11     1186.15     1133.51     16.84 o 
   4   2  11     1074.70     1051.55     18.07 o 
   5   2  11       97.06       82.87      6.13 o 
   6   2  11     1140.94     1160.27     30.01 o 
   7   2  11        5.95        7.19     16.29 o 
   8   2  11      195.71      128.51     29.12 o 
   1   3  11     3097.60     3181.55     29.55 o 
   2   3  11       33.95      172.87     13.99 o 
   3   3  11      685.80      686.10     14.19 o 
   4   3  11       41.98      184.18     15.04 o 
   5   3  11      704.52      835.38     17.37 o 
   6   3  11       84.40      112.14     11.50 o 
   7   3  11      516.57      565.10     33.64 o 
   8   3  11        3.13       46.50     25.44 o 
   0   4  11     3461.38     3172.03     42.69 o 
   1   4  11       18.81       15.78      4.20 o 
   2   4  11      188.25      181.12      7.11 o 
   3   4  11      553.06      515.34      9.34 o 
   4   4  11      685.46      562.63     12.67 o 
   5   4  11      462.07      478.51     13.83 o 
   6   4  11      269.51      259.64     14.24 o 
   7   4  11      152.52      150.48     20.53 o 
   8   4  11      161.63      181.42     37.22 o 
   1   5  11     6586.16     7155.57     68.46 o 
   2   5  11       62.66      105.50      6.09 o 
   3   5  11      993.51      967.53     14.04 o 
   4   5  11     1476.30     1460.45     23.42 o 
   5   5  11       32.52      123.26     12.68 o 
   6   5  11      923.64      927.48     34.76 o 
   7   5  11      269.49      268.16     25.24 o 
   8   5  11       99.92        0.00     39.90 o 
   0   6  11     1036.09      947.82     64.25 o 
   1   6  11     2570.46     2329.08     27.51 o 
   2   6  11      451.31      385.78      7.26 o 
   3   6  11      235.92      232.08      7.34 o 
   4   6  11      125.85      123.22      7.92 o 
   5   6  11     3263.67     3232.90     57.41 o 
   6   6  11      112.35      111.81     15.22 o 
   7   6  11     1098.00     1079.91     66.36 o 
   8   6  11       28.87       57.55     37.14 o 
   1   7  11       21.72       21.40      4.22 o 
   2   7  11     1138.74     1066.62     14.86 o 
   3   7  11      964.52      961.14     16.39 o 
   4   7  11        0.03       34.15      6.47 o 
   5   7  11       35.85       49.45      9.58 o 
   6   7  11       17.45       13.85     14.66 o 
   7   7  11      779.79      825.83     62.16 o 
   0   8  11      907.77      922.77     19.54 o 
   1   8  11     3625.87     3367.28     39.07 o 
   2   8  11     3062.03     3004.23     37.48 o 
   3   8  11      144.84      139.59      8.53 o 
   4   8  11      483.16      456.54     11.69 o 
   5   8  11      494.28      430.62     15.15 o 
   6   8  11      255.71      263.98     20.27 o 
   7   8  11        0.65       16.74     21.27 o 
   1   9  11      177.59      142.69      5.90 o 
   2   9  11     3541.55     4556.23     65.15 o 
   3   9  11     6936.26     7156.05    105.88 o 
   4   9  11      993.45     1365.90     33.53 o 
   5   9  11      269.32      277.74     15.92 o 
   6   9  11        2.44       27.88     18.77 o 
   7   9  11       97.08       93.20     25.05 o 
   0  10  11      123.99      152.11      8.83 o 
   1  10  11     1412.72     1231.12     18.24 o 
   2  10  11      106.47      108.08      6.10 o 
   3  10  11      317.59      282.95      9.20 o 
   4  10  11       37.35       21.39     11.57 o 
   5  10  11        6.15        0.00     11.10 o 
   6  10  11        0.02        0.00     23.02 o 
   7  10  11       36.10       43.99     35.21 o 
   1  11  11      258.99      301.86      9.47 o 
   2  11  11     2871.97     3220.96     47.26 o 
   3  11  11        3.90       40.67      8.25 o 
   4  11  11     1260.10     1164.67     29.80 o 
   5  11  11       68.35      104.03     18.07 o 
   6  11  11        5.60        0.00     17.18 o 
   7  11  11      120.58      145.45     38.49 o 
   0  12  11     7666.67     7359.06    147.18 o 
   1  12  11     5272.62     5704.14     83.85 o 
   2  12  11       71.67       87.25      8.37 o 
   3  12  11     1283.15     1233.88     26.57 o 
   4  12  11      876.55      797.60     27.25 o 
   5  12  11      342.53      370.48     28.46 o 
   6  12  11      296.66      322.99     28.65 o 
   1  13  11     1476.63     1480.50     24.77 o 
   2  13  11       59.17      115.10     11.88 o 
   3  13  11       23.80       81.41     13.06 o 
   4  13  11       58.54       98.87     16.95 o 
   5  13  11      102.91       89.83     20.71 o 
   6  13  11       20.82        4.53     21.72 o 
   0  14  11     4748.64     4963.01    106.46 o 
   1  14  11      456.61      453.66     13.77 o 
   2  14  11       49.18       88.74     10.46 o 
   3  14  11        0.05       28.84     13.00 o 
   4  14  11       54.26       34.51     17.72 o 
   5  14  11       69.13       48.75     18.83 o 
   6  14  11       48.49        0.00     24.24 o 
   1  15  11      417.26      471.58     16.27 o 
   2  15  11     3040.18     3137.73     72.40 o 
   3  15  11     1131.81     1283.41     50.46 o 
   4  15  11        3.60        0.00     27.07 o 
   5  15  11      666.53      656.91     56.21 o 
   0  16  11       95.62       96.33     14.44 o 
   1  16  11      355.51      356.19     14.37 o 
   2  16  11      167.71      147.58     15.18 o 
   3  16  11       52.68       59.94     21.74 o 
   4  16  11       57.39       62.32     19.92 o 
   5  16  11      176.35      143.18     31.32 o 
   1  17  11      658.47      690.68     30.87 o 
   2  17  11      284.89      276.70     22.42 o 
   3  17  11       31.65       50.90     18.90 o 
   4  17  11       25.55       32.21     31.27 o 
   5  17  11       64.82       23.35     32.57 o 
   0  18  11     1450.79     1771.08    132.45 o 
   1  18  11      510.17      666.17     38.65 o 
   2  18  11        9.39       25.95     15.10 o 
   3  18  11        7.74       36.95     21.36 o 
   4  18  11      605.97      583.31     75.54 o 
   1  19  11      180.68      131.38     23.14 o 
   2  19  11        9.03        0.00     23.38 o 
   3  19  11       42.68       34.14     27.92 o 
   0  20  11       73.54       59.33     36.13 o 
   1  20  11      102.62      166.33     31.70 o 
   2  20  11        2.79        0.00     31.63 o 
   3  20  11      598.25      609.73     93.24 o 
   1  21  11       43.46       24.91     36.24 o 
   0   0  12     8239.96     9367.05    177.44 o 
   1   0  12     3184.71     2592.00     37.82 o 
   2   0  12      413.78      478.42     13.59 o 
   3   0  12     4306.71     4552.32     74.87 o 
   4   0  12      710.24      765.26     20.62 o 
   5   0  12     3796.67     3759.61     76.45 o 
   6   0  12       87.48      119.61     12.79 o 
   7   0  12     2027.81     1914.35    124.24 o 
   8   0  12      114.57      122.37     53.62 o 
   1   1  12     1186.06     1134.10     13.06 o 
   2   1  12     1539.10     1461.40     20.18 o 
   3   1  12     2754.13     2586.66     30.68 o 
   4   1  12      617.06      677.75     12.77 o 
   5   1  12     1683.51     1614.13     25.00 o 
   6   1  12       24.29       16.52      6.90 o 
   7   1  12      119.54      152.73     21.65 o 
   8   1  12      188.62      161.65     31.15 o 
   0   2  12       40.36       69.69      8.23 o 
   1   2  12     4098.25     4099.82     38.18 o 
   2   2  12     3040.25     3273.57     38.27 o 
   3   2  12     6732.55     7075.15     84.47 o 
   4   2  12      180.77      191.29      9.18 o 
   5   2  12       16.98       21.21      6.35 o 
   6   2  12       26.88       77.32     12.44 o 
   7   2  12      595.60      605.18     36.73 o 
   8   2  12      297.81      328.79     40.34 o 
   1   3  12        4.78        0.00      3.58 o 
   2   3  12      133.46      157.26      6.36 o 
   3   3  12     5438.63     4901.09     59.10 o 
   4   3  12      276.98      270.62      9.20 o 
   5   3  12     3696.77     3572.68     51.83 o 
   6   3  12       34.89       43.40     11.81 o 
   7   3  12      493.19      497.00     33.08 o 
   8   3  12      105.86      108.93     27.57 o 
   0   4  12     6720.70     8046.35     99.24 o 
   1   4  12      283.87      350.56      6.90 o 
   2   4  12     1386.59     1590.01     22.54 o 
   3   4  12        1.45        1.26      5.12 o 
   4   4  12      409.51      523.13     14.71 o 
   5   4  12      288.91      250.39     11.31 o 
   6   4  12      302.98      342.81     18.29 o 
   7   4  12     1005.15      946.13     62.08 o 
   8   4  12       26.10       24.52     40.62 o 
   1   5  12       26.33       32.29      5.12 o 
   2   5  12       30.04       57.32      6.50 o 
   3   5  12       45.06       47.17      6.05 o 
   4   5  12       23.36       11.37      6.06 o 
   5   5  12     3311.12     3312.13     53.83 o 
   6   5  12      676.98      647.54     26.07 o 
   7   5  12      400.57      427.73     34.39 o 
   0   6  12     1859.89     2490.52     44.69 o 
   1   6  12     3006.83     2821.87     32.55 o 
   2   6  12      132.81      151.04      5.81 o 
   3   6  12      575.34      677.44     13.71 o 
   4   6  12      101.14      123.86      8.32 o 
   5   6  12      509.48      564.38     16.34 o 
   6   6  12       64.29       61.78     15.18 o 
   7   6  12      427.30      416.88     35.52 o 
   1   7  12      285.80      299.85      7.47 o 
   2   7  12     1196.84     1148.01     17.06 o 
   3   7  12      147.52      151.96      6.71 o 
   4   7  12      409.08      379.70     11.69 o 
   5   7  12       94.71       52.27      9.69 o 
   6   7  12        0.97       11.74     13.62 o 
   7   7  12       21.52       55.07     27.49 o 
   0   8  12        0.49      184.14     16.46 o 
   1   8  12      358.11      383.04      8.45 o 
   2   8  12     2009.31     2028.79     26.10 o 
   3   8  12     1312.43     1462.28     23.51 o 
   4   8  12     1863.24     2074.73     37.20 o 
   5   8  12     1461.93     1463.80     38.53 o 
   6   8  12       45.32       44.51     13.71 o 
   7   8  12        0.04        5.89     20.25 o 
   1   9  12      480.35      444.54      9.30 o 
   2   9  12      889.35      827.28     15.14 o 
   3   9  12      658.70      689.60     17.21 o 
   4   9  12       28.92       24.09      6.61 o 
   5   9  12       51.56       23.68     18.82 o 
   6   9  12       59.61       61.78     17.43 o 
   7   9  12        5.55       26.28     27.39 o 
   0  10  12      205.82      169.44     10.06 o 
   1  10  12      786.77      846.66     14.87 o 
   2  10  12        1.59       15.10      6.15 o 
   3  10  12        0.14       26.23      8.33 o 
   4  10  12        2.95        1.91     14.38 o 
   5  10  12        0.19        0.00     15.99 o 
   6  10  12      316.84      289.46     28.79 o 
   7  10  12        0.25        0.00     30.11 o 
   1  11  12     1490.57     1484.45     24.04 o 
   2  11  12     1567.81     1543.14     26.38 o 
   3  11  12     1050.24      983.72     20.20 o 
   4  11  12     1031.03     1235.82     42.52 o 
   5  11  12        0.60       13.42     16.47 o 
   6  11  12       27.88       15.52     20.58 o 
   7  11  12     1087.84     1193.99    146.17 o 
   0  12  12      565.80     1915.20    124.09 o 
   1  12  12       67.63       53.33      7.60 o 
   2  12  12        0.44       23.50      7.65 o 
   3  12  12      205.18      276.21     15.87 o 
   4  12  12      556.61      504.48     26.26 o 
   5  12  12       20.08       28.79     16.67 o 
   6  12  12        3.61        0.00     20.80 o 
   1  13  12      214.28      251.07      9.81 o 
   2  13  12     1317.78     1187.77     23.50 o 
   3  13  12     1357.40     1383.67     34.97 o 
   4  13  12       60.04       54.68     17.30 o 
   5  13  12        4.16       17.18     19.86 o 
   6  13  12        0.22        0.00     24.37 o 
   0  14  12     2806.34     3571.05    154.60 o 
   1  14  12     1126.21     1100.30     20.86 o 
   2  14  12      110.81      122.15      8.99 o 
   3  14  12       43.29       43.55     15.60 o 
   4  14  12       78.95       94.08     20.59 o 
   5  14  12      663.21      696.28     49.65 o 
   6  14  12      120.90       39.72     37.02 o 
   1  15  12       32.30       14.61      8.86 o 
   2  15  12       74.12      153.80     14.79 o 
   3  15  12       41.76       51.50     13.87 o 
   4  15  12       14.17        0.00     20.40 o 
   5  15  12        9.70        6.43     30.15 o 
   0  16  12     2205.93     2273.56    107.49 o 
   1  16  12      860.23      867.05     30.88 o 
   2  16  12      130.65       87.52     12.91 o 
   3  16  12        1.99        0.00     17.23 o 
   4  16  12      181.94      148.63     27.44 o 
   5  16  12      890.07     1020.91    111.08 o 
   1  17  12       62.88       57.66     15.68 o 
   2  17  12      251.68      209.02     20.11 o 
   3  17  12     1150.70     1271.08     92.25 o 
   4  17  12        1.17        0.00     20.06 o 
   0  18  12      450.68      494.75     42.32 o 
   1  18  12       75.81       93.20     17.57 o 
   2  18  12       28.82       29.52     20.32 o 
   3  18  12       59.01      120.58     26.75 o 
   4  18  12      349.73      289.54     70.00 o 
   1  19  12       59.67       36.38     23.77 o 
   2  19  12      415.07      387.90     55.03 o 
   3  19  12      501.19      494.93     67.58 o 
   0  20  12        8.21       21.03     44.79 o 
   1  20  12      624.01      647.59     61.58 o 
   2  20  12      242.90      316.23     51.56 o 
   1  21  12      348.64      252.94     46.44 o 
   1   1  13      153.94      170.64      5.84 o 
   2   1  13     4635.28     4496.02     52.16 o 
   3   1  13      243.96      199.18      6.56 o 
   4   1  13      731.33      723.02     14.50 o 
   5   1  13        0.01        0.00      5.52 o 
   6   1  13      244.84      285.78     14.55 o 
   7   1  13      184.73      175.32     22.18 o 
   8   1  13     1026.50     1077.79    114.31 o 
   0   2  13     2017.02     1954.39     27.09 o 
   1   2  13     1530.07     1330.52     14.83 o 
   2   2  13      154.31      193.02      6.13 o 
   3   2  13      649.10      635.41     12.09 o 
   4   2  13      611.73      588.65     14.15 o 
   5   2  13      579.16      545.77     12.61 o 
   6   2  13     1703.97     1801.61     58.40 o 
   7   2  13      627.27      534.73     36.56 o 
   8   2  13        3.16       53.77     25.47 o 
   1   3  13      565.30      489.89      8.54 o 
   2   3  13      627.62      662.50     11.70 o 
   3   3  13      413.06      371.63      9.45 o 
   4   3  13      443.68      457.59     11.86 o 
   5   3  13       71.61      105.32      7.54 o 
   6   3  13        0.05       15.73     10.71 o 
   7   3  13        6.00        0.00     17.14 o 
   0   4  13     3533.10     3189.69     50.82 o 
   1   4  13      239.46      289.10      6.55 o 
   2   4  13        3.86        2.02      4.86 o 
   3   4  13      112.63      110.28      6.83 o 
   4   4  13     2938.67     2773.79     45.31 o 
   5   4  13      335.86      327.31     11.24 o 
   6   4  13      838.79      761.54     30.95 o 
   7   4  13      329.06      320.89     28.82 o 
   1   5  13        1.18        0.00      4.87 o 
   2   5  13      182.81      194.40      6.63 o 
   3   5  13     2925.35     2679.23     41.22 o 
   4   5  13      187.31      215.08     10.93 o 
   5   5  13     2002.14     2058.76     46.73 o 
   6   5  13       77.08      191.63     16.31 o 
   7   5  13      253.99      247.23     27.58 o 
   0   6  13      826.22      846.28     17.99 o 
   1   6  13     1718.04     1400.40     18.80 o 
   2   6  13      229.47      221.02      7.07 o 
   3   6  13       27.09       27.34      7.00 o 
   4   6  13      729.48      729.27     16.39 o 
   5   6  13      230.34      210.50     13.94 o 
   6   6  13        0.41       17.51     13.86 o 
   7   6  13        0.36        7.76     22.79 o 
   1   7  13       23.03       35.07      5.01 o 
   2   7  13     1946.73     2256.06     28.62 o 
   3   7  13       43.12       91.01      8.00 o 
   4   7  13       40.02      196.07     16.69 o 
   5   7  13     1053.61     1095.64     31.97 o 
   6   7  13       69.64       77.52     17.35 o 
   7   7  13      334.84      304.53     34.07 o 
   0   8  13      933.51      941.30     21.34 o 
   1   8  13      738.40      621.59     11.77 o 
   2   8  13     1103.08     1192.20     21.92 o 
   3   8  13     1335.35     1157.17     20.50 o 
   4   8  13       14.78       12.60      8.26 o 
   5   8  13     1624.18     1618.42     46.40 o 
   6   8  13      300.49      241.21     28.85 o 
   7   8  13      280.76      281.86     34.02 o 
   1   9  13     1066.38     1131.92     19.63 o 
   2   9  13     1389.61     1362.24     22.46 o 
   3   9  13      821.56      819.39     18.88 o 
   4   9  13       13.23      192.24     14.91 o 
   5   9  13       16.10       26.74     13.58 o 
   6   9  13      360.85      331.73     31.35 o 
   7   9  13       85.84       69.67     34.74 o 
   0  10  13     1655.58     1765.38     39.81 o 
   1  10  13       24.72       23.42      5.71 o 
   2  10  13      112.59       73.06      7.69 o 
   3  10  13     1309.41     1296.22     23.59 o 
   4  10  13      204.39      152.22     10.67 o 
   5  10  13      357.65      354.04     23.02 o 
   6  10  13       23.39       39.00     20.80 o 
   7  10  13       51.66       65.10     32.93 o 
   1  11  13      201.88      279.19     12.65 o 
   2  11  13     1858.85     2351.79     38.60 o 
   3  11  13     1424.56     1308.11     25.61 o 
   4  11  13       13.36        6.00     12.42 o 
   5  11  13      360.36      371.48     28.04 o 
   6  11  13      237.71      267.49     30.71 o 
   0  12  13     3301.69     3357.30     70.41 o 
   1  12  13     1702.69     1544.77     26.65 o 
   2  12  13       15.16       16.51      7.89 o 
   3  12  13      652.93      634.45     18.78 o 
   4  12  13      403.64      416.20     23.76 o 
   5  12  13      354.99      386.45     30.07 o 
   6  12  13        2.11        0.00     20.41 o 
   1  13  13      421.65      408.89     12.49 o 
   2  13  13       17.24       24.41      8.61 o 
   3  13  13        7.23       31.98     11.87 o 
   4  13  13       88.90      111.00     21.91 o 
   5  13  13      497.07      519.70     40.59 o 
   6  13  13       72.50        0.00     33.43 o 
   0  14  13     5152.58     4984.49    132.96 o 
   1  14  13      580.76      756.94     28.30 o 
   2  14  13      160.02      149.51     11.05 o 
   3  14  13      286.55      299.97     21.42 o 
   4  14  13       10.03       16.20     19.69 o 
   5  14  13        2.33        8.16     25.92 o 
   1  15  13     2145.74     2325.15     53.65 o 
   2  15  13     1314.82     1314.73     45.08 o 
   3  15  13     1201.02     1226.83     69.20 o 
   4  15  13       66.02       86.39     23.01 o 
   5  15  13      192.57      215.60     35.24 o 
   0  16  13      502.30      476.71     29.34 o 
   1  16  13      117.44       98.61     12.89 o 
   2  16  13        8.96        0.00     16.10 o 
   3  16  13      443.02      462.23     32.96 o 
   4  16  13       41.11       28.02     30.12 o 
   5  16  13        6.95      103.86     30.95 o 
   1  17  13      198.28      219.19     19.08 o 
   2  17  13      636.11      613.25     37.35 o 
   3  17  13       20.81       29.17     34.79 o 
   4  17  13      172.07      105.52     38.45 o 
   0  18  13       92.23      142.46     30.25 o 
   1  18  13     2058.28     2059.49    137.82 o 
   2  18  13       63.47       49.83     29.74 o 
   3  18  13       39.80        0.00     30.71 o 
   4  18  13      631.93      598.53     94.61 o 
   1  19  13        5.05        0.00     22.82 o 
   2  19  13        1.75        0.00     24.61 o 
   3  19  13      258.89      193.76     43.70 o 
   0  20  13       15.17       11.34     50.11 o 
   1  20  13       93.54      111.56     30.72 o 
   2  20  13       77.75      104.63     30.96 o 
   0   0  14     3084.06     2612.11     57.06 o 
   1   0  14    12719.13    13003.44    205.02 o 
   2   0  14       26.68        0.00      8.48 o 
   3   0  14        0.33        0.00      6.58 o 
   4   0  14     1377.26     1393.28     31.72 o 
   5   0  14      457.62      521.84     17.49 o 
   6   0  14     1308.04     1253.56     58.89 o 
   7   0  14      286.56      321.91     43.76 o 
   1   1  14      644.78      579.57      9.95 o 
   2   1  14       87.91       81.73      5.49 o 
   3   1  14      470.51      384.41      9.55 o 
   4   1  14      102.38      100.24      6.41 o 
   5   1  14      165.54      166.75      9.25 o 
   6   1  14      629.78      654.61     28.27 o 
   7   1  14      309.22      315.04     28.78 o 
   0   2  14      490.43      487.71     13.36 o 
   1   2  14        1.63        7.70      5.05 o 
   2   2  14       85.57       71.47      5.22 o 
   3   2  14      464.89      436.78     11.08 o 
   4   2  14     1913.14     1795.48     31.00 o 
   5   2  14       31.90       44.09      7.63 o 
   6   2  14     1181.20     1180.68     42.97 o 
   7   2  14        6.65       68.10     18.73 o 
   1   3  14     3771.10     3695.80     42.84 o 
   2   3  14     2566.90     2417.87     31.13 o 
   3   3  14      585.92      542.99     11.86 o 
   4   3  14     1302.16     1155.04     23.68 o 
   5   3  14      322.33      296.46     11.76 o 
   6   3  14        2.10        0.00     13.00 o 
   7   3  14     1020.06     1028.20     65.24 o 
   0   4  14      549.90      529.64     15.47 o 
   1   4  14     3649.33     3729.37     42.37 o 
   2   4  14       43.00       46.36      6.61 o 
   3   4  14     1009.43     1067.73     19.35 o 
   4   4  14       33.18       45.35      7.17 o 
   5   4  14       36.34       28.66      8.32 o 
   6   4  14        2.09        0.00     14.26 o 
   7   4  14       34.00       36.75     24.26 o 
   1   5  14       87.30       59.69      5.27 o 
   2   5  14      890.63      797.74     13.42 o 
   3   5  14      316.96      296.29     10.02 o 
   4   5  14      264.89      225.16      9.61 o 
   5   5  14      134.10      116.58      7.60 o 
   6   5  14     1613.08     1656.02     73.00 o 
   7   5  14       28.21       10.73     22.17 o 
   0   6  14     3853.64     4698.22     82.00 o 
   1   6  14      215.44      203.75      6.47 o 
   2   6  14     2456.14     2422.71     35.02 o 
   3   6  14      282.80      298.35      9.77 o 
   4   6  14        6.30       11.50      7.54 o 
   5   6  14      200.42      217.31     13.99 o 
   6   6  14     1482.26     1700.80     78.51 o 
   7   6  14      265.77      230.65     32.78 o 
   1   7  14      219.04      211.95      6.96 o 
   2   7  14      548.42      454.26     10.16 o 
   3   7  14     1152.32     1156.35     21.22 o 
   4   7  14      230.19      197.82     10.67 o 
   5   7  14      145.07      162.13     15.11 o 
   6   7  14        2.98        0.00     16.48 o 
   7   7  14        7.55        3.52     23.89 o 
   0   8  14     3983.93     3943.71     78.89 o 
   1   8  14     1174.85     1151.83     19.80 o 
   2   8  14      271.50      251.39      9.01 o 
   3   8  14       32.51       33.44      7.12 o 
   4   8  14     1285.18     1379.40     34.71 o 
   5   8  14      307.64      261.59     20.13 o 
   6   8  14        8.59        0.00     18.85 o 
   7   8  14       33.21       47.48     33.01 o 
   1   9  14       56.37       38.02      7.87 o 
   2   9  14       72.24       71.43      7.03 o 
   3   9  14       59.47       71.89      9.94 o 
   4   9  14     3116.57     3113.63     75.79 o 
   5   9  14      142.67       99.37     16.98 o 
   6   9  14      155.82      141.67     21.76 o 
   7   9  14       51.50       26.34     33.62 o 
   0  10  14      619.79      823.75     24.48 o 
   1  10  14       81.08      105.55      7.02 o 
   2  10  14      637.51      934.63     30.32 o 
   3  10  14      495.49      468.84     14.02 o 
   4  10  14        6.67       18.41     10.75 o 
   5  10  14      569.81      639.31     39.37 o 
   6  10  14        2.78       45.64     21.48 o 
   1  11  14     1062.77     1026.47     19.12 o 
   2  11  14     3457.55     3516.89     54.62 o 
   3  11  14     1124.14     1101.16     27.87 o 
   4  11  14       28.80       46.00     23.45 o 
   5  11  14      233.05      250.12     24.83 o 
   6  11  14      139.75      132.03     25.93 o 
   0  12  14      659.91      713.08     22.26 o 
   1  12  14       84.42      143.60     12.24 o 
   2  12  14      769.78     1041.70     22.49 o 
   3  12  14      267.68      280.05     13.42 o 
   4  12  14      336.86      331.26     22.49 o 
   5  12  14       25.20       38.28     19.05 o 
   6  12  14      335.05      304.94     42.33 o 
   1  13  14      770.44      819.52     20.96 o 
   2  13  14        2.05       27.05      9.61 o 
   3  13  14        0.50        0.00     13.72 o 
   4  13  14       26.62       47.55     15.97 o 
   5  13  14       11.75       14.25     23.68 o 
   6  13  14       64.93       90.75     31.94 o 
   0  14  14     3362.44     3724.81    108.55 o 
   1  14  14     1143.07     1144.15     28.78 o 
   2  14  14      130.75      141.43     14.06 o 
   3  14  14        0.93       36.39     15.62 o 
   4  14  14     1090.16     1151.81     65.11 o 
   5  14  14        3.70       25.36     23.86 o 
   1  15  14       94.23      123.57     12.08 o 
   2  15  14       20.85        8.99     16.28 o 
   3  15  14        3.46       34.68     17.32 o 
   4  15  14       30.55       61.28     30.07 o 
   5  15  14       27.26        0.00     28.61 o 
   0  16  14      151.90      118.24     24.77 o 
   1  16  14      572.53      611.05     34.46 o 
   2  16  14      862.43      866.26     52.83 o 
   3  16  14       35.11       24.94     23.56 o 
   4  16  14       87.38       83.67     32.86 o 
   1  17  14       45.26       42.62     16.79 o 
   2  17  14     1420.39     1462.39     93.94 o 
   3  17  14       37.52      103.61     27.53 o 
   4  17  14      446.64      592.20     81.42 o 
   0  18  14      172.51      162.07     33.03 o 
   1  18  14      255.13      244.05     29.27 o 
   2  18  14       19.47       18.97     23.75 o 
   3  18  14       72.71       33.86     28.15 o 
   1  19  14       98.26      107.96     28.48 o 
   2  19  14        7.63       24.93     26.98 o 
   0  20  14      861.92      910.63    185.24 o 
   1  20  14      238.50      171.10     38.86 o 
   1   1  15      665.09      640.55     10.34 o 
   2   1  15       78.66       86.37      6.23 o 
   3   1  15      276.29      222.21      7.91 o 
   4   1  15       77.94      139.54     14.51 o 
   5   1  15      205.82      182.67     11.45 o 
   6   1  15        0.05        0.00     14.47 o 
   7   1  15        7.38        7.44     20.42 o 
   0   2  15      883.84      793.41     16.68 o 
   1   2  15      282.56      280.19      7.22 o 
   2   2  15      483.53      443.70      9.41 o 
   3   2  15      599.75      609.62     13.81 o 
   4   2  15       47.71       33.89     12.05 o 
   5   2  15        1.35        5.71      8.51 o 
   6   2  15        5.05       23.15     14.80 o 
   7   2  15      254.56      225.25     27.43 o 
   1   3  15      310.76      314.86      7.62 o 
   2   3  15      769.32      696.47     12.59 o 
   3   3  15      320.95      290.29      9.75 o 
   4   3  15        9.12       10.55      9.47 o 
   5   3  15       36.41       72.82      9.88 o 
   6   3  15      301.40      281.50     22.64 o 
   7   3  15      233.31      256.78     30.14 o 
   0   4  15      531.30      452.89     14.26 o 
   1   4  15      568.66      480.88      9.43 o 
   2   4  15       28.48       11.10      6.02 o 
   3   4  15       10.22        7.66      6.84 o 
   4   4  15       34.20       28.67      7.78 o 
   5   4  15      214.18      203.56     11.72 o 
   6   4  15      128.69      107.43     19.03 o 
   7   4  15      213.24      196.81     29.95 o 
   1   5  15      861.65      877.54     14.29 o 
   2   5  15     1950.18     1934.95     31.38 o 
   3   5  15      246.91      242.03      9.69 o 
   4   5  15      403.39      451.13     13.67 o 
   5   5  15       83.50       89.64     12.48 o 
   6   5  15      164.73      163.43     17.11 o 
   7   5  15      252.98      282.79     35.94 o 
   0   6  15     5164.80     4942.13     82.14 o 
   1   6  15      259.47      261.11      7.75 o 
   2   6  15      248.02      246.13      8.51 o 
   3   6  15      378.53      371.77     10.91 o 
   4   6  15        0.20       17.02     10.30 o 
   5   6  15     1095.14     1037.69     41.25 o 
   6   6  15      288.44      271.65     21.58 o 
   7   6  15       79.18       88.84     29.20 o 
   1   7  15      131.13      106.48      7.28 o 
   2   7  15       41.62       41.05      5.12 o 
   3   7  15      386.00      490.01     16.39 o 
   4   7  15      332.95      328.64     13.42 o 
   5   7  15        5.70       58.92     14.84 o 
   6   7  15        8.16       21.46     16.12 o 
   7   7  15      341.72      278.27     36.86 o 
   0   8  15     2614.47     2925.87     64.90 o 
   1   8  15        0.06        0.00      6.03 o 
   2   8  15      310.45      284.88      8.96 o 
   3   8  15      174.75      190.11      9.40 o 
   4   8  15      960.73      906.17     26.14 o 
   5   8  15        4.34        0.00     16.32 o 
   6   8  15      886.09      912.52     61.27 o 
   7   8  15        0.66        4.94     35.23 o 
   1   9  15       16.57       19.32      6.60 o 
   2   9  15     2375.96     2389.82     35.26 o 
   3   9  15      521.45      436.63     11.77 o 
   4   9  15     2278.52     2529.07     67.41 o 
   5   9  15      498.17      592.88     37.99 o 
   6   9  15       53.43       61.97     20.77 o 
   0  10  15        5.88        8.79      9.48 o 
   1  10  15     1074.65     1043.32     19.12 o 
   2  10  15      845.64      779.15     17.36 o 
   3  10  15      143.61      147.78     10.71 o 
   4  10  15      212.81      207.40     15.00 o 
   5  10  15      956.24      951.98     53.07 o 
   6  10  15      176.57      172.85     26.93 o 
   1  11  15        9.89        0.09      9.73 o 
   2  11  15      596.81      629.50     14.81 o 
   3  11  15       85.82       96.11     12.87 o 
   4  11  15      671.77      717.03     33.10 o 
   5  11  15       25.80        0.00     20.57 o 
   6  11  15       54.41       45.09     29.86 o 
   0  12  15     3761.98     3983.07     80.88 o 
   1  12  15       35.50       38.17      7.97 o 
   2  12  15     2484.09     2394.35     54.91 o 
   3  12  15      121.42      120.04     12.71 o 
   4  12  15      153.44      178.73     21.14 o 
   5  12  15      186.20      229.11     28.16 o 
   6  12  15      887.55      800.29     82.74 o 
   1  13  15     1200.94     1154.94     28.18 o 
   2  13  15      133.99      127.45     11.62 o 
   3  13  15     2537.92     3009.25    115.23 o 
   4  13  15       12.14        0.00     19.82 o 
   5  13  15      134.87       64.26     42.17 o 
   0  14  15       13.23        0.00     19.43 o 
   1  14  15      459.35      400.91     17.80 o 
   2  14  15       59.44       25.35     17.67 o 
   3  14  15       39.69        6.10     15.91 o 
   4  14  15      151.15      115.82     21.18 o 
   5  14  15      244.50      208.07     32.18 o 
   1  15  15       63.51       60.48     15.86 o 
   2  15  15      786.07      896.43     48.80 o 
   3  15  15       55.80       68.16     19.78 o 
   4  15  15     1422.11     1623.97    134.65 o 
   5  15  15       89.26       98.80     29.57 o 
   0  16  15        6.02       10.02     22.93 o 
   1  16  15     2474.64     2545.92    123.97 o 
   2  16  15        1.16       78.46     20.93 o 
   3  16  15        5.07        0.00     23.06 o 
   4  16  15      132.12      131.10     34.82 o 
   1  17  15       15.27        0.00     27.48 o 
   2  17  15      512.74      521.61     44.51 o 
   3  17  15      641.81      674.52     68.89 o 
   4  17  15       30.99       38.41     39.15 o 
   0  18  15      249.48      225.93     37.79 o 
   1  18  15      123.71       61.90     30.03 o 
   2  18  15       66.55       69.45     29.57 o 
   3  18  15       73.11       46.99     42.06 o 
   1  19  15      261.74      176.46     38.33 o 
   2  19  15        0.03        7.57     29.35 o 
   0  20  15      158.08        0.00     73.22 o 
   0   0  16     1020.37     1173.24     32.20 o 
   1   0  16      611.03      585.80     15.50 o 
   2   0  16     1033.66      991.93     22.81 o 
   3   0  16      104.87      110.69     11.19 o 
   4   0  16        0.98        0.00      9.59 o 
   5   0  16     3290.02     3241.73     97.92 o 
   6   0  16       77.14       71.46     22.58 o 
   7   0  16       54.74        2.42     56.20 o 
   1   1  16       36.90       25.20      5.53 o 
   2   1  16     1172.62     1121.85     18.40 o 
   3   1  16     3031.82     2968.11     46.18 o 
   4   1  16     5370.84     5225.70     85.11 o 
   5   1  16      162.92      162.52     14.21 o 
   6   1  16       32.57       19.48     14.54 o 
   7   1  16      753.88      760.11     70.64 o 
   0   2  16     2383.68     2229.22     38.00 o 
   1   2  16     3796.67     3632.96     42.27 o 
   2   2  16     3448.30     3140.67     43.47 o 
   3   2  16       76.42       79.81      8.63 o 
   4   2  16      409.17      404.67     13.24 o 
   5   2  16     3456.59     3543.40     78.13 o 
   6   2  16      952.59      962.31     53.37 o 
   7   2  16      178.96      119.22     27.05 o 
   1   3  16      105.29       84.84      5.73 o 
   2   3  16      354.09      343.88      8.94 o 
   3   3  16     2254.54     2112.75     36.20 o 
   4   3  16      342.76      346.46     11.90 o 
   5   3  16       48.41       18.53     10.43 o 
   6   3  16      333.94      300.63     24.91 o 
   7   3  16      121.63      149.25     28.53 o 
   0   4  16     1772.16     1745.40     31.19 o 
   1   4  16       21.50       31.31      5.38 o 
   2   4  16     2894.57     2959.42     44.24 o 
   3   4  16      592.25      548.44     14.68 o 
   4   4  16       85.76       94.91      9.12 o 
   5   4  16      648.92      661.77     25.84 o 
   6   4  16     1964.46     1997.89    100.49 o 
   7   4  16      126.07      160.43     30.84 o 
   1   5  16     2675.71     2513.39     36.30 o 
   2   5  16     1820.01     1682.09     27.61 o 
   3   5  16     5221.69     4977.75     76.13 o 
   4   5  16      919.21      871.24     20.65 o 
   5   5  16      103.33       77.59     12.41 o 
   6   5  16        6.45       35.09     20.91 o 
   7   5  16      503.76      498.42     54.91 o 
   0   6  16      921.68      817.45     21.44 o 
   1   6  16     1147.83     1040.88     18.42 o 
   2   6  16       35.27       37.64      7.95 o 
   3   6  16      437.87      413.27     12.19 o 
   4   6  16      875.57      845.14     23.49 o 
   5   6  16        1.24        4.20     18.96 o 
   6   6  16      278.52      324.22     28.89 o 
   7   6  16        1.06       22.05     28.05 o 
   1   7  16      849.56      784.23     15.52 o 
   2   7  16      269.78      246.19      9.40 o 
   3   7  16       45.41       31.88      7.35 o 
   4   7  16     1849.40     1702.11     40.08 o 
   5   7  16       85.42       61.93     18.31 o 
   6   7  16      612.28      603.77     43.71 o 
   7   7  16        0.52        0.00     38.99 o 
   0   8  16     3360.39     3162.15     65.39 o 
   1   8  16     6511.40     6471.43     95.92 o 
   2   8  16        1.19        3.92      6.97 o 
   3   8  16        2.22        6.44      7.53 o 
   4   8  16      134.19      210.76     13.85 o 
   5   8  16      244.05      245.15     24.04 o 
   6   8  16        0.46       30.59     21.99 o 
   1   9  16       86.54       75.59      7.99 o 
   2   9  16      142.79      125.50      8.50 o 
   3   9  16       95.48       93.02      7.70 o 
   4   9  16     1245.81     1314.94     50.72 o 
   5   9  16        2.71       17.02     28.11 o 
   6   9  16      786.00      692.57     55.79 o 
   0  10  16        2.21      247.91     23.44 o 
   1  10  16      997.83     1095.02     20.68 o 
   2  10  16      492.54      526.87     15.46 o 
   3  10  16       41.85       19.80     11.18 o 
   4  10  16      640.45      611.15     30.02 o 
   5  10  16      102.91      117.07     24.64 o 
   6  10  16       55.38       91.20     25.25 o 
   1  11  16      867.42      829.63     17.74 o 
   2  11  16      741.84      762.88     22.22 o 
   3  11  16      554.64      605.28     25.72 o 
   4  11  16      314.40      308.39     24.62 o 
   5  11  16       45.02       82.85     22.30 o 
   6  11  16        0.10        0.00     35.59 o 
   0  12  16      536.00      555.49     23.82 o 
   1  12  16     1193.85     1219.09     28.26 o 
   2  12  16      888.46      983.55     27.15 o 
   3  12  16       71.09       78.55     14.33 o 
   4  12  16      278.45      318.83     25.62 o 
   5  12  16       50.40       36.52     24.63 o 
   1  13  16       26.37      102.96     13.56 o 
   2  13  16      940.01     1051.57     39.40 o 
   3  13  16      350.67      372.65     27.70 o 
   4  13  16       15.77       17.45     20.53 o 
   5  13  16      180.15      198.82     33.00 o 
   0  14  16      284.72      330.56     25.20 o 
   1  14  16       28.06       82.32     13.29 o 
   2  14  16      334.20      308.04     21.14 o 
   3  14  16      203.27      157.13     21.83 o 
   4  14  16       54.21       43.42     24.54 o 
   5  14  16      671.15      728.29     77.64 o 
   1  15  16      130.20      117.53     16.56 o 
   2  15  16      193.38      193.78     23.46 o 
   3  15  16        4.48       27.49     29.86 o 
   4  15  16       77.23       60.62     23.27 o 
   0  16  16     1488.68     1626.69    113.45 o 
   1  16  16        2.39      144.33     23.73 o 
   2  16  16        0.03       21.02     21.38 o 
   3  16  16      868.63      963.89     90.69 o 
   4  16  16      253.22      254.64     42.51 o 
   1  17  16       23.31       16.65     23.19 o 
   2  17  16        4.86       55.25     28.73 o 
   3  17  16      181.33      270.28     48.44 o 
   0  18  16       53.68       75.75     76.46 o 
   1  18  16       43.74        0.00     36.78 o 
   2  18  16       99.78      104.32     32.04 o 
   1  19  16      826.07      803.14     90.89 o 
   1   1  17      184.84      171.10      7.08 o 
   2   1  17     1727.21     1639.97     25.32 o 
   3   1  17       46.67       69.59     10.40 o 
   4   1  17     1017.84      930.17     20.40 o 
   5   1  17        3.36        0.00     11.39 o 
   6   1  17       75.49       61.63     17.94 o 
   7   1  17      379.40      328.24     44.24 o 
   0   2  17     2512.23     2303.45     41.37 o 
   1   2  17       68.48      100.23      7.48 o 
   2   2  17      783.23      709.91     13.73 o 
   3   2  17      206.67      180.89      9.50 o 
   4   2  17       10.51       18.30     10.40 o 
   5   2  17       42.63       21.16     10.65 o 
   6   2  17       47.98       27.75     23.11 o 
   7   2  17       46.73       21.49     31.97 o 
   1   3  17      427.44      423.25      9.75 o 
   2   3  17       33.06       27.53      9.19 o 
   3   3  17      691.60      683.43     17.14 o 
   4   3  17      149.02      153.34     10.23 o 
   5   3  17      334.24      335.93     18.51 o 
   6   3  17       90.57       52.20     16.77 o 
   7   3  17      261.16      235.15     36.52 o 
   0   4  17     7656.10     7476.20    141.83 o 
   1   4  17      239.24      226.43      8.07 o 
   2   4  17      540.98      479.28     11.23 o 
   3   4  17       41.04       20.22      9.61 o 
   4   4  17      123.66      112.42      9.74 o 
   5   4  17       11.83        0.00     11.04 o 
   6   4  17      693.52      719.42     46.40 o 
   7   4  17        0.54       38.70     27.51 o 
   1   5  17      546.89      584.01     11.98 o 
   2   5  17      400.46      440.75     12.26 o 
   3   5  17      113.30      211.87     14.60 o 
   4   5  17       16.01       46.31      9.79 o 
   5   5  17        0.01       82.99     13.79 o 
   6   5  17       34.99       71.79     19.45 o 
   7   5  17        2.47       16.47     38.64 o 
   0   6  17      263.92      295.53     13.19 o 
   1   6  17      662.78      627.29     13.60 o 
   2   6  17      219.40      222.69      9.46 o 
   3   6  17     1071.15     1033.15     21.88 o 
   4   6  17       80.51       89.67     10.71 o 
   5   6  17      656.30      626.44     28.83 o 
   6   6  17      142.98       88.31     25.95 o 
   1   7  17      285.62      264.00     10.57 o 
   2   7  17     5304.56     5363.42     89.97 o 
   3   7  17       22.05       25.34      8.88 o 
   4   7  17     1008.81     1114.02     29.20 o 
   5   7  17        9.43        0.00     17.98 o 
   6   7  17      250.15      238.17     33.40 o 
   0   8  17        0.20        0.00      9.19 o 
   1   8  17     1509.75     1698.70     33.72 o 
   2   8  17     1992.73     2006.94     35.16 o 
   3   8  17       13.02        7.56     10.19 o 
   4   8  17      346.79      308.94     16.45 o 
   5   8  17       47.43       43.85     16.59 o 
   6   8  17       40.14       45.23     22.97 o 
   1   9  17      453.63      529.36     13.95 o 
   2   9  17      294.62      277.26     10.18 o 
   3   9  17        0.34        7.58     10.06 o 
   4   9  17       93.34      138.62     15.80 o 
   5   9  17        5.87       28.70     19.50 o 
   6   9  17      549.36      626.98     58.48 o 
   0  10  17     7006.94     7481.54    162.72 o 
   1  10  17       93.22       94.32     10.61 o 
   2  10  17      255.95      283.68     11.57 o 
   3  10  17       33.93       11.46     12.73 o 
   4  10  17      600.82      615.75     37.60 o 
   5  10  17       57.57       46.58     17.93 o 
   6  10  17     1465.15     1635.83    153.86 o 
   1  11  17      495.13      489.85     15.52 o 
   2  11  17        3.83        0.00      8.58 o 
   3  11  17      556.12      622.08     30.77 o 
   4  11  17     1380.21     1352.82     72.39 o 
   5  11  17        5.08       37.03     24.79 o 
   0  12  17      582.86      631.65     28.83 o 
   1  12  17      260.92      290.75     13.65 o 
   2  12  17       29.74       18.19     11.90 o 
   3  12  17        0.00        0.00     16.48 o 
   4  12  17      741.12      765.24     52.86 o 
   5  12  17      107.31       71.88     28.14 o 
   1  13  17      161.38      176.53     14.46 o 
   2  13  17     1479.74     1792.25     71.91 o 
   3  13  17       11.46       28.03     19.49 o 
   4  13  17      964.80     1115.07     75.81 o 
   5  13  17       15.73        0.00     29.21 o 
   0  14  17       45.65       41.91     18.93 o 
   1  14  17       69.34       62.24     13.91 o 
   2  14  17      754.56      879.19     51.85 o 
   3  14  17      158.84      121.42     25.18 o 
   4  14  17        9.91        0.00     23.23 o 
   1  15  17      479.80      421.06     29.31 o 
   2  15  17       84.68      138.30     25.39 o 
   3  15  17      307.98      308.64     37.78 o 
   4  15  17      409.29      418.72     50.73 o 
   0  16  17      266.51      402.64     42.97 o 
   1  16  17      679.09      620.51     45.75 o 
   2  16  17      574.33      730.10     63.01 o 
   3  16  17        2.68       12.37     27.38 o 
   1  17  17        8.23        0.00     22.48 o 
   2  17  17      288.95      379.88     51.98 o 
   3  17  17      224.58      249.58     44.28 o 
   0  18  17       36.30       22.31     64.55 o 
   1  18  17       26.25       11.17     30.32 o 
   2  18  17      105.18       77.00     42.80 o 
   0   0  18       50.79       90.08     13.64 o 
   1   0  18      528.47      489.62     16.33 o 
   2   0  18     1572.09     1562.91     36.88 o 
   3   0  18        3.04        0.00     14.68 o 
   4   0  18      989.19     1017.88     37.14 o 
   5   0  18       64.86       58.08     18.01 o 
   6   0  18      672.79      677.46     62.58 o 
   7   0  18      588.80      636.75     89.29 o 
   1   1  18      918.53      880.12     15.68 o 
   2   1  18     7170.13     7071.19    101.03 o 
   3   1  18      977.14      948.19     20.29 o 
   4   1  18       45.56       42.22     10.97 o 
   5   1  18      190.23      167.37     15.49 o 
   6   1  18        0.26        0.00     18.56 o 
   7   1  18        0.53        0.00     28.77 o 
   0   2  18    14271.48    14526.38    267.11 o 
   1   2  18     2789.75     2557.69     38.64 o 
   2   2  18      191.95      201.49      9.49 o 
   3   2  18     2152.90     2139.22     37.52 o 
   4   2  18     2799.89     2821.92     61.09 o 
   5   2  18        9.21        0.00     12.88 o 
   6   2  18      648.97      668.61     46.37 o 
   7   2  18        1.02        0.00     29.58 o 
   1   3  18       23.88       28.99      6.95 o 
   2   3  18       55.90       66.17      7.64 o 
   3   3  18      133.30       93.77     12.84 o 
   4   3  18      692.25      658.61     20.15 o 
   5   3  18      444.63      427.83     22.37 o 
   6   3  18      420.66      463.09     36.87 o 
   7   3  18      100.60       28.82     29.69 o 
   0   4  18     6466.18     6458.37    119.58 o 
   1   4  18      828.43      731.32     14.06 o 
   2   4  18      852.33      834.05     16.56 o 
   3   4  18        6.06       16.19      9.50 o 
   4   4  18        7.35       27.30     11.64 o 
   5   4  18     1002.43     1088.29     51.77 o 
   6   4  18      477.02      470.07     36.48 o 
   1   5  18     1242.20     1125.35     19.91 o 
   2   5  18     7690.63     7720.74    115.93 o 
   3   5  18      620.45      575.16     14.80 o 
   4   5  18     3619.72     3648.63     84.17 o 
   5   5  18      792.32      789.79     41.01 o 
   6   5  18      259.00      239.18     29.89 o 
   0   6  18      624.35      578.34     18.31 o 
   1   6  18      176.37      163.06      9.80 o 
   2   6  18       46.46       63.03      8.16 o 
   3   6  18      679.84      623.97     18.29 o 
   4   6  18        4.00       35.76     10.93 o 
   5   6  18      245.29      220.89     23.68 o 
   6   6  18        0.95        0.00     25.89 o 
   1   7  18       21.93       26.32      7.97 o 
   2   7  18       33.74       71.75     12.07 o 
   3   7  18       16.90       39.40      9.74 o 
   4   7  18      106.46      115.41     12.34 o 
   5   7  18        7.87       26.81     19.48 o 
   6   7  18        3.36        0.00     31.07 o 
   0   8  18     3745.01     3963.55     83.23 o 
   1   8  18     1519.86     1401.07     26.96 o 
   2   8  18     3001.64     2976.53     50.80 o 
   3   8  18      401.46      395.67     15.95 o 
   4   8  18      920.50      886.13     35.55 o 
   5   8  18      453.00      452.64     36.65 o 
   6   8  18     1053.12     1272.07    123.56 o 
   1   9  18       83.75      112.81     10.96 o 
   2   9  18     1055.16     1002.00     27.47 o 
   3   9  18       10.97       11.62     14.32 o 
   4   9  18      311.70      308.30     26.05 o 
   5   9  18        1.00       17.72     20.50 o 
   6   9  18       57.53       24.33     29.40 o 
   0  10  18     1933.52     2047.00     67.52 o 
   1  10  18        6.39      122.04     16.99 o 
   2  10  18        3.65        1.76      7.80 o 
   3  10  18        0.33       45.17     12.67 o 
   4  10  18      112.25      109.55     19.11 o 
   5  10  18      209.59      221.47     29.97 o 
   1  11  18      747.24      741.78     23.75 o 
   2  11  18      256.86      259.93     17.83 o 
   3  11  18     1641.85     1661.77     71.55 o 
   4  11  18      769.07      809.59     54.73 o 
   5  11  18       20.01       37.06     25.00 o 
   0  12  18     2537.51     2559.31    128.59 o 
   1  12  18      109.91      139.35     15.86 o 
   2  12  18      188.20      193.57     17.62 o 
   3  12  18       22.62       36.37     18.25 o 
   4  12  18       19.93       14.63     18.73 o 
   5  12  18       13.42       64.56     25.95 o 
   1  13  18       25.03       50.75     13.34 o 
   2  13  18      642.81      589.92     35.28 o 
   3  13  18      392.53      538.45     37.67 o 
   4  13  18       50.55      133.95     27.84 o 
   5  13  18      132.97      113.70     39.81 o 
   0  14  18        0.13        0.00     20.37 o 
   1  14  18      745.69      770.26     43.81 o 
   2  14  18       27.15        0.00     20.46 o 
   3  14  18        2.27       15.04     27.13 o 
   4  14  18       11.11        0.00     21.95 o 
   1  15  18        0.01       28.98     23.29 o 
   2  15  18       92.45       55.97     26.54 o 
   3  15  18      105.45      134.35     37.21 o 
   4  15  18       55.96      105.92     40.12 o 
   0  16  18      514.32      518.04     53.61 o 
   1  16  18      762.28      805.15     60.77 o 
   2  16  18      146.63      102.21     28.18 o 
   3  16  18        4.06       15.33     29.39 o 
   1  17  18       21.51       13.01     24.74 o 
   2  17  18       59.23       63.06     37.66 o 
   0  18  18      111.89       96.32     61.40 o 
   1  18  18       72.84       77.57     29.18 o 
   1   1  19     2177.62     2041.08     31.66 o 
   2   1  19     1135.06     1112.06     21.70 o 
   3   1  19       99.88       88.11      9.49 o 
   4   1  19      866.08      845.93     23.43 o 
   5   1  19        7.11        9.95     12.75 o 
   6   1  19      183.98      202.64     28.91 o 
   0   2  19      224.63      365.48     17.07 o 
   1   2  19       35.96       32.13      8.64 o 
   2   2  19     1820.75     1770.18     28.51 o 
   3   2  19     2678.87     2714.31     46.14 o 
   4   2  19      312.98      294.78     13.42 o 
   5   2  19        6.08        3.50     12.16 o 
   6   2  19       57.15       86.29     23.78 o 
   1   3  19     1006.38      975.95     17.63 o 
   2   3  19       12.53        6.50      7.85 o 
   3   3  19        6.79       30.78      9.89 o 
   4   3  19        0.06       14.57     12.98 o 
   5   3  19       38.96       21.18     15.52 o 
   6   3  19        0.02       13.06     20.72 o 
   0   4  19     6310.83     6619.68    141.39 o 
   1   4  19     3994.56     4126.82     68.00 o 
   2   4  19      119.10       87.19      7.25 o 
   3   4  19       15.17        7.23      9.66 o 
   4   4  19      162.01      130.64     13.78 o 
   5   4  19       75.93       78.40     18.36 o 
   6   4  19      157.37      190.36     29.83 o 
   1   5  19     1062.38     1023.59     20.83 o 
   2   5  19      358.50      349.63     11.24 o 
   3   5  19       29.13       22.05     13.15 o 
   4   5  19      909.01      942.37     34.44 o 
   5   5  19      758.08      779.23     41.76 o 
   6   5  19        2.01       29.71     31.49 o 
   0   6  19      486.08      478.85     17.52 o 
   1   6  19        7.25       23.67      9.88 o 
   2   6  19      234.20      234.75     10.70 o 
   3   6  19      897.74      858.52     23.50 o 
   4   6  19      222.48      197.21     13.11 o 
   5   6  19       49.37       49.69     21.12 o 
   6   6  19       34.42       23.10     25.38 o 
   1   7  19      578.78      583.36     15.20 o 
   2   7  19     1082.80      996.87     26.40 o 
   3   7  19     3394.45     3407.40     78.15 o 
   4   7  19       34.57       40.52     13.34 o 
   5   7  19     1096.77      986.14     66.28 o 
   6   7  19        5.44       53.31     28.81 o 
   0   8  19      332.72      312.69     18.23 o 
   1   8  19        6.54        0.00      9.88 o 
   2   8  19        3.18       53.98     12.07 o 
   3   8  19     1051.64     1043.08     42.05 o 
   4   8  19      257.94      222.55     21.10 o 
   5   8  19       47.75       55.59     23.31 o 
   6   8  19      527.69      504.82     56.06 o 
   1   9  19        2.74        0.89     10.45 o 
   2   9  19      171.57      229.54     14.55 o 
   3   9  19      600.42      595.08     29.19 o 
   4   9  19      510.74      486.42     36.23 o 
   5   9  19        0.08       18.18     21.16 o 
   0  10  19      408.94      489.49     24.93 o 
   1  10  19     1715.35     1799.32     49.29 o 
   2  10  19      458.33      427.39     22.14 o 
   3  10  19      588.68      579.90     35.54 o 
   4  10  19      243.08      279.91     27.27 o 
   5  10  19     1577.73     1621.88    136.34 o 
   1  11  19       71.80       71.85     15.34 o 
   2  11  19       54.54       33.08     14.20 o 
   3  11  19       61.67       80.76     18.71 o 
   4  11  19      220.47      284.53     28.43 o 
   5  11  19      342.40      300.69     38.85 o 
   0  12  19       29.33       53.53     19.84 o 
   1  12  19      174.19      100.31     16.77 o 
   2  12  19       57.15       83.14     18.36 o 
   3  12  19      604.59      576.91     43.91 o 
   4  12  19       87.33       81.06     26.63 o 
   5  12  19     1069.24     1164.90    118.77 o 
   1  13  19        0.81        1.36     22.62 o 
   2  13  19      581.95      523.89     34.13 o 
   3  13  19     1517.66     1654.14    109.98 o 
   4  13  19      718.23      796.54     73.98 o 
   0  14  19       29.27        0.00     26.26 o 
   1  14  19      157.80      160.29     19.90 o 
   2  14  19      544.16      566.57     43.83 o 
   3  14  19       36.88       18.70     23.55 o 
   4  14  19        1.41        0.00     29.22 o 
   1  15  19      494.96      502.38     42.37 o 
   2  15  19       44.19       68.88     26.83 o 
   3  15  19      424.46      477.02     58.64 o 
   0  16  19      629.85      580.15     75.27 o 
   1  16  19      249.28      311.87     46.58 o 
   2  16  19       46.34       41.76     29.32 o 
   1  17  19       59.56       43.31     30.14 o 
   0   0  20    11260.60    10780.84    270.80 o 
   1   0  20     5218.11     5204.11     95.71 o 
   2   0  20     2054.01     1919.35     43.20 o 
   3   0  20       10.97        0.00     12.64 o 
   4   0  20      948.49      905.44     45.98 o 
   5   0  20      917.62      876.55     63.37 o 
   6   0  20      226.71      152.78     44.36 o 
   1   1  20     3736.29     3753.91     53.39 o 
   2   1  20     4308.82     4232.66     67.05 o 
   3   1  20     3901.51     3829.35     80.59 o 
   4   1  20      252.98      246.51     15.48 o 
   5   1  20      152.67      153.39     19.24 o 
   6   1  20        1.27        0.00     25.38 o 
   0   2  20     7160.58     6697.31    146.27 o 
   1   2  20     7048.70     6883.40     99.42 o 
   2   2  20      678.16      587.62     14.18 o 
   3   2  20      557.33      491.30     16.70 o 
   4   2  20      242.97      232.67     14.79 o 
   5   2  20     2152.77     2214.00     95.54 o 
   6   2  20      181.13      165.28     29.82 o 
   1   3  20     1446.12     1369.71     26.56 o 
   2   3  20     1433.35     1294.80     23.51 o 
   3   3  20      238.20      236.32     12.68 o 
   4   3  20      999.73      929.52     32.22 o 
   5   3  20       32.37       41.93     18.65 o 
   6   3  20      261.31      163.52     30.73 o 
   0   4  20     3061.84     3144.52     66.03 o 
   1   4  20     1385.02     1238.48     24.05 o 
   2   4  20     1740.33     1692.66     29.71 o 
   3   4  20        0.90        0.00     10.42 o 
   4   4  20      608.01      620.56     25.02 o 
   5   4  20      205.06      219.58     23.13 o 
   6   4  20       10.20        0.00     25.09 o 
   1   5  20     1040.58      968.63     19.89 o 
   2   5  20      503.80      510.37     17.91 o 
   3   5  20     3596.55     3533.49     78.18 o 
   4   5  20      206.07      171.13     14.33 o 
   5   5  20       99.96      117.00     21.36 o 
   6   5  20      461.33      413.58     51.24 o 
   0   6  20        3.63        7.13     12.40 o 
   1   6  20      115.33      121.85     11.21 o 
   2   6  20       21.89       23.96      9.77 o 
   3   6  20      316.17      280.93     15.52 o 
   4   6  20     1104.63     1221.86     55.97 o 
   5   6  20      112.49      107.40     21.14 o 
   6   6  20      665.43      726.62     80.78 o 
   1   7  20      307.94      326.05     13.35 o 
   2   7  20      381.94      396.49     16.51 o 
   3   7  20      109.12      160.23     16.20 o 
   4   7  20      280.68      274.00     21.41 o 
   5   7  20        6.55        0.00     24.15 o 
   6   7  20        5.78       23.52     34.51 o 
   0   8  20     1141.11     1161.34     45.62 o 
   1   8  20      926.20      922.98     26.44 o 
   2   8  20       65.93       91.86     13.32 o 
   3   8  20       22.13        8.74     14.87 o 
   4   8  20      860.10      906.98     49.71 o 
   5   8  20       67.98       63.11     25.62 o 
   1   9  20      133.44      115.20     12.60 o 
   2   9  20      242.96      268.06     18.54 o 
   3   9  20      115.60      169.55     22.84 o 
   4   9  20      252.32      330.62     29.55 o 
   5   9  20        0.41       28.16     27.86 o 
   0  10  20       49.59       41.58     16.27 o 
   1  10  20       46.78       21.55     13.88 o 
   2  10  20      135.21      209.56     17.42 o 
   3  10  20      675.78      673.23     40.61 o 
   4  10  20       18.44       22.87     22.64 o 
   5  10  20        3.16        0.00     26.13 o 
   1  11  20      185.66      210.24     19.86 o 
   2  11  20       63.36       60.97     15.63 o 
   3  11  20        2.77        0.00     17.52 o 
   4  11  20      115.43      159.08     25.98 o 
   5  11  20       58.24       50.84     50.20 o 
   0  12  20      369.33      440.85     38.60 o 
   1  12  20       24.45       59.47     18.68 o 
   2  12  20       28.68       16.49     16.72 o 
   3  12  20        0.87        0.00     29.63 o 
   4  12  20        4.89       48.23     26.26 o 
   1  13  20      302.43      345.36     27.45 o 
   2  13  20      188.73      215.00     27.68 o 
   3  13  20       33.07       35.12     24.70 o 
   4  13  20       11.95       82.35     27.14 o 
   0  14  20       99.25      111.69     35.23 o 
   1  14  20        1.41       47.18     21.45 o 
   2  14  20       48.85       86.46     27.91 o 
   3  14  20        0.05        0.61     30.57 o 
   1  15  20      126.58      158.55     32.74 o 
   2  15  20        0.02        0.00     26.98 o 
   3  15  20       14.39       85.53     30.02 o 
   0  16  20      287.90      263.90     60.00 o 
   1  16  20        7.94       22.32     30.13 o 
   2  16  20      239.91      260.01     51.05 o 
   1   1  21      379.02      396.54     11.73 o 
   2   1  21      147.93      145.36      9.24 o 
   3   1  21      113.81      103.02     16.83 o 
   4   1  21      130.99      134.25     13.45 o 
   5   1  21      111.83      115.97     19.10 o 
   6   1  21      131.77      133.17     32.03 o 
   0   2  21     2813.64     2809.30     64.64 o 
   1   2  21      695.27      728.72     17.40 o 
   2   2  21      349.94      309.14     12.06 o 
   3   2  21       82.30       73.32      9.81 o 
   4   2  21      143.27      132.44     15.07 o 
   5   2  21      102.45      133.56     20.38 o 
   6   2  21      117.09       71.97     31.13 o 
   1   3  21      294.57      307.21     11.15 o 
   2   3  21      219.23      201.43     10.93 o 
   3   3  21     2480.34     2394.69     79.28 o 
   4   3  21      420.61      436.07     24.06 o 
   5   3  21      125.02       87.83     18.45 o 
   6   3  21      132.67      134.01     33.45 o 
   0   4  21        4.73       27.40     13.52 o 
   1   4  21      105.16       84.52      8.70 o 
   2   4  21       68.95       71.05     10.31 o 
   3   4  21       32.55       35.41     11.36 o 
   4   4  21      156.50      186.68     17.47 o 
   5   4  21      162.20      142.18     22.95 o 
   6   4  21      373.42      372.12     51.38 o 
   1   5  21      106.51       94.76     10.32 o 
   2   5  21     2379.57     2226.07     52.78 o 
   3   5  21     1535.19     1651.17     54.49 o 
   4   5  21      244.07      206.85     18.92 o 
   5   5  21        5.06        0.00     27.80 o 
   0   6  21      370.70      332.61     17.98 o 
   1   6  21     2392.79     2259.76     51.09 o 
   2   6  21      927.80      984.39     31.44 o 
   3   6  21     1220.13     1279.71     49.35 o 
   4   6  21      882.52      804.06     42.56 o 
   5   6  21      638.07      606.11     53.04 o 
   1   7  21      623.62      554.14     19.07 o 
   2   7  21      208.08      209.47     15.70 o 
   3   7  21        0.06        0.00     15.91 o 
   4   7  21      765.01      805.47     49.46 o 
   5   7  21      183.65      146.59     32.56 o 
   0   8  21     1386.70     1167.74     47.19 o 
   1   8  21      111.04      117.53     13.56 o 
   2   8  21       55.02       90.14     16.49 o 
   3   8  21        0.01       59.99     16.57 o 
   4   8  21      439.18      428.42     34.75 o 
   5   8  21      757.37      802.59    100.02 o 
   1   9  21      764.15      738.78     31.51 o 
   2   9  21      813.67      840.78     38.54 o 
   3   9  21      947.04      912.90     49.57 o 
   4   9  21      361.26      403.94     36.03 o 
   5   9  21      785.45      795.92     82.69 o 
   0  10  21      641.82      859.23     56.63 o 
   1  10  21      601.71      582.33     29.76 o 
   2  10  21      188.82      151.33     18.06 o 
   3  10  21       25.08        6.86     25.21 o 
   4  10  21      297.55      354.64     42.80 o 
   1  11  21       39.44       11.57     17.42 o 
   2  11  21       80.86      154.27     19.09 o 
   3  11  21      250.32      324.34     33.55 o 
   4  11  21      189.33      121.02     26.59 o 
   0  12  21      609.31      559.95     49.13 o 
   1  12  21      755.16      868.74     52.15 o 
   2  12  21        5.97       31.46     18.25 o 
   3  12  21      240.95      236.46     34.75 o 
   4  12  21      851.93      941.70     93.67 o 
   1  13  21      134.59      120.96     24.87 o 
   2  13  21      419.40      459.57     52.03 o 
   3  13  21      289.65      266.85     40.27 o 
   0  14  21       71.66       66.12     42.05 o 
   1  14  21      286.69      305.25     36.60 o 
   2  14  21       78.32      102.90     31.09 o 
   3  14  21      344.79      447.02     54.47 o 
   1  15  21      657.67      737.73     94.73 o 
   2  15  21      623.85      618.50     86.55 o 
   0  16  21      233.53      271.01     74.72 o 
   1  16  21      293.06      320.27     55.95 o 
   0   0  22      824.69      772.38     54.39 o 
   1   0  22     1723.49     1601.47     56.13 o 
   2   0  22      332.76      335.70     28.25 o 
   3   0  22      158.30      113.29     24.55 o 
   4   0  22      462.91      404.93     31.90 o 
   5   0  22     1105.16     1133.50    113.23 o 
   1   1  22      107.16      105.81      9.56 o 
   2   1  22      367.63      361.79     21.15 o 
   3   1  22       89.29       92.91     16.45 o 
   4   1  22      405.91      412.95     22.58 o 
   5   1  22     1167.81     1153.24     86.13 o 
   0   2  22        4.95        6.25     14.16 o 
   1   2  22      142.69      105.16     10.34 o 
   2   2  22       26.90       15.24      9.25 o 
   3   2  22      319.40      335.87     18.85 o 
   4   2  22        6.97        2.00     15.17 o 
   5   2  22       15.14        0.00     20.10 o 
   1   3  22      141.46      159.23     12.78 o 
   2   3  22      167.12      143.53     12.31 o 
   3   3  22     1191.58     1171.81     45.34 o 
   4   3  22       53.53       33.44     14.20 o 
   5   3  22      267.54      292.77     32.02 o 
   0   4  22      301.38      253.39     23.47 o 
   1   4  22     2536.55     2492.24     58.21 o 
   2   4  22     1273.48     1292.82     44.54 o 
   3   4  22      925.62      845.51     33.34 o 
   4   4  22       31.53       51.65     15.47 o 
   5   4  22       26.43        8.67     21.55 o 
   1   5  22     1129.58     1047.13     26.64 o 
   2   5  22      441.80      394.36     20.06 o 
   3   5  22       26.51       16.84     17.91 o 
   4   5  22       62.73       67.28     16.98 o 
   5   5  22      175.47      168.00     31.03 o 
   0   6  22      423.52      320.12     22.54 o 
   1   6  22      155.72      132.32     13.00 o 
   2   6  22      229.20      186.17     15.99 o 
   3   6  22        3.88        4.93     14.57 o 
   4   6  22       29.21       13.22     19.99 o 
   5   6  22      346.51      354.34     47.63 o 
   1   7  22       39.98       56.23     12.88 o 
   2   7  22        0.18        0.00     13.92 o 
   3   7  22     1025.31     1039.09     52.70 o 
   4   7  22      683.18      739.07     47.47 o 
   5   7  22      201.48      239.72     43.90 o 
   0   8  22     1407.29     1382.59     67.57 o 
   1   8  22      205.17      204.18     23.82 o 
   2   8  22        2.31        9.48     15.66 o 
   3   8  22      820.27      818.53     53.38 o 
   4   8  22       87.51       82.03     27.61 o 
   5   8  22      280.39      347.92     49.13 o 
   1   9  22      187.85      173.03     19.42 o 
   2   9  22       74.56       72.53     17.14 o 
   3   9  22       63.10       57.84     17.63 o 
   4   9  22       87.11       97.12     27.22 o 
   0  10  22       79.14       54.08     25.72 o 
   1  10  22       17.27        0.00     17.19 o 
   2  10  22       37.06       13.93     17.27 o 
   3  10  22       12.06       33.76     20.22 o 
   4  10  22      206.80      244.43     37.00 o 
   1  11  22      156.57      186.50     25.28 o 
   2  11  22      224.23      201.87     23.19 o 
   3  11  22      523.22      646.35     59.08 o 
   4  11  22        6.37       29.22     27.37 o 
   0  12  22       94.46      152.84     33.83 o 
   1  12  22      658.34      736.51     61.09 o 
   2  12  22      133.41      156.80     24.95 o 
   3  12  22      180.69      156.74     31.82 o 
   1  13  22        4.44       31.17     22.02 o 
   2  13  22      191.63      195.87     31.08 o 
   3  13  22       11.76       55.19     29.81 o 
   0  14  22        0.28       67.20     42.07 o 
   1  14  22      480.89      576.22     68.35 o 
   2  14  22        0.61       19.90     34.79 o 
   1  15  22        9.50       22.68     43.35 o 
   1   1  23       16.58       19.91      9.65 o 
   2   1  23        0.20        8.60     10.06 o 
   3   1  23      162.40      197.10     19.01 o 
   4   1  23      363.53      319.74     22.77 o 
   5   1  23        4.37       11.49     30.03 o 
   0   2  23        6.91       29.35     22.97 o 
   1   2  23        0.22        0.00      9.99 o 
   2   2  23      895.32      815.99     31.61 o 
   3   2  23       27.77       27.05     20.63 o 
   4   2  23      136.25      142.09     19.47 o 
   5   2  23      248.60      218.51     34.31 o 
   1   3  23      375.69      390.81     18.65 o 
   2   3  23       11.04        0.00     11.62 o 
   3   3  23        7.61        0.00     15.02 o 
   4   3  23      425.22      354.65     27.41 o 
   5   3  23       82.42       49.65     23.85 o 
   0   4  23        4.86        0.00     16.76 o 
   1   4  23       65.12      116.89     14.93 o 
   2   4  23        3.84        0.00     15.33 o 
   3   4  23        0.52       26.94     13.48 o 
   4   4  23       54.38       80.05     16.18 o 
   5   4  23      591.25      546.87     59.03 o 
   1   5  23      120.89      140.46     13.19 o 
   2   5  23      313.29      283.13     17.79 o 
   3   5  23      163.49      130.85     23.90 o 
   4   5  23      549.69      552.71     38.10 o 
   5   5  23        0.15        0.00     27.96 o 
   0   6  23      566.40      557.84     30.94 o 
   1   6  23      591.11      544.38     25.74 o 
   2   6  23      366.15      327.87     22.72 o 
   3   6  23      544.70      534.87     35.51 o 
   4   6  23       18.31        0.00     22.99 o 
   5   6  23        1.03        0.00     25.70 o 
   1   7  23       75.91       60.69     15.62 o 
   2   7  23        6.42       11.89     17.63 o 
   3   7  23      349.26      347.16     28.91 o 
   4   7  23       37.38       37.91     22.22 o 
   0   8  23     1844.92     1632.42    122.76 o 
   1   8  23      747.60      863.99     50.07 o 
   2   8  23      120.11      131.19     21.85 o 
   3   8  23        0.91       39.56     19.72 o 
   4   8  23       14.42       42.15     26.09 o 
   1   9  23     1011.76     1013.67     58.71 o 
   2   9  23      477.04      520.22     42.10 o 
   3   9  23     1062.52     1017.89     78.48 o 
   4   9  23        1.87       45.37     27.80 o 
   0  10  23      189.51      129.80     39.74 o 
   1  10  23      274.65      296.50     30.58 o 
   2  10  23      430.69      411.74     34.25 o 
   3  10  23        7.07        0.00     28.22 o 
   4  10  23      796.88      931.12     95.91 o 
   1  11  23      184.92      188.16     25.62 o 
   2  11  23      538.39      554.45     47.20 o 
   3  11  23      430.19      412.74     52.28 o 
   0  12  23      543.91      602.51     77.13 o 
   1  12  23     1917.22     2011.54    163.73 o 
   2  12  23      181.08      189.71     31.80 o 
   3  12  23        0.39       20.56     30.86 o 
   1  13  23      115.45      176.20     30.63 o 
   2  13  23       79.97      207.42     35.11 o 
   0  14  23       83.51       74.28     50.77 o 
   1  14  23      179.94      203.12     40.59 o 
   0   0  24     7353.49     7230.04    466.96 o 
   1   0  24       55.89       20.47     16.45 o 
   2   0  24      980.32      990.33     66.80 o 
   3   0  24       43.05       28.48     24.99 o 
   4   0  24      349.73      380.27     45.62 o 
   5   0  24       61.44        4.80     37.87 o 
   1   1  24      359.73      343.11     18.83 o 
   2   1  24        5.90        0.00     23.57 o 
   3   1  24        2.33       15.46     18.64 o 
   4   1  24       17.94       24.75     18.65 o 
   5   1  24        0.36        0.00     28.33 o 
   0   2  24        8.18        0.00     14.22 o 
   1   2  24       26.18        9.10     11.40 o 
   2   2  24       47.64       62.51     15.92 o 
   3   2  24        7.95        0.00     16.40 o 
   4   2  24      556.62      587.11     45.05 o 
   5   2  24        1.23        0.00     31.04 o 
   1   3  24       33.67       30.37     12.48 o 
   2   3  24     2831.84     2851.49    131.26 o 
   3   3  24       49.31       96.15     20.08 o 
   4   3  24     1852.16     1875.75    129.48 o 
   5   3  24      123.58      101.45     32.76 o 
   0   4  24      238.71      206.71     23.42 o 
   1   4  24        9.90        0.00     11.24 o 
   2   4  24      146.49      139.93     19.49 o 
   3   4  24      107.22      122.38     21.29 o 
   4   4  24       34.84        4.82     22.34 o 
   1   5  24      201.59      187.71     16.54 o 
   2   5  24      485.82      510.90     31.74 o 
   3   5  24        5.35        0.00     16.23 o 
   4   5  24       12.60        0.00     23.08 o 
   0   6  24     1878.70     1862.17    114.04 o 
   1   6  24      289.83      371.02     24.75 o 
   2   6  24      718.26      668.76     37.82 o 
   3   6  24       15.04        1.70     20.03 o 
   4   6  24      108.30       83.77     30.34 o 
   1   7  24       39.31       42.07     16.16 o 
   2   7  24      242.99      234.01     23.55 o 
   3   7  24       98.67      117.94     22.18 o 
   4   7  24       83.73       56.70     23.05 o 
   0   8  24      389.95      408.03     42.19 o 
   1   8  24      270.13      182.10     23.68 o 
   2   8  24       61.73       26.54     21.77 o 
   3   8  24       24.31       56.18     23.22 o 
   4   8  24     1020.46      959.92    103.40 o 
   1   9  24       25.46      115.14     32.77 o 
   2   9  24      135.41      126.16     22.31 o 
   3   9  24      529.11      671.49     63.42 o 
   0  10  24      151.82      184.33     36.21 o 
   1  10  24      318.91      338.68     37.45 o 
   2  10  24        0.02        0.00     20.00 o 
   3  10  24        0.85        0.00     29.55 o 
   1  11  24       34.11       64.95     25.92 o 
   2  11  24      473.54      504.09     55.22 o 
   0  12  24       23.42       10.84     52.50 o 
   1  12  24       84.99      128.92     26.84 o 
   2  12  24       18.16       32.00     29.63 o 
   1  13  24      162.74      132.03     33.92 o 
   1   1  25        1.65        0.00     12.77 o 
   2   1  25      176.11      180.74     20.58 o 
   3   1  25        0.55        0.00     19.37 o 
   4   1  25       37.02       46.79     19.30 o 
   0   2  25      438.49      439.40     33.81 o 
   1   2  25       34.69       50.44     14.09 o 
   2   2  25      138.80      109.67     17.80 o 
   3   2  25        0.76        0.00     19.33 o 
   4   2  25      138.21      103.22     23.45 o 
   1   3  25       39.02       23.81     13.91 o 
   2   3  25       47.97       32.36     17.25 o 
   3   3  25      117.89       85.68     21.50 o 
   4   3  25      446.66      434.01     48.58 o 
   0   4  25       25.31       20.76     21.06 o 
   1   4  25       21.95        0.00     14.40 o 
   2   4  25       20.36       15.11     16.06 o 
   3   4  25        0.40        0.00     19.57 o 
   4   4  25       11.35       19.67     24.12 o 
   1   5  25       43.81       53.35     16.60 o 
   2   5  25      591.60      626.48     45.20 o 
   3   5  25      126.48       76.88     20.71 o 
   4   5  25      752.64      749.43     78.93 o 
   0   6  25      411.57      478.63     49.51 o 
   1   6  25      291.35      357.08     31.27 o 
   2   6  25      636.03      642.19     43.99 o 
   3   6  25       49.73       54.94     20.85 o 
   4   6  25       62.29      102.28     31.64 o 
   1   7  25        0.28        0.00     23.00 o 
   2   7  25       52.39       34.53     19.35 o 
   3   7  25      304.66      295.64     34.12 o 
   0   8  25     1254.30     1782.98    163.62 o 
   1   8  25      105.05      109.78     34.01 o 
   2   8  25      704.53      746.77     64.85 o 
   3   8  25       17.96        3.74     32.51 o 
   1   9  25      286.81      329.41     35.81 o 
   2   9  25      610.81      630.43     56.73 o 
   3   9  25      116.85      144.26     36.29 o 
   0  10  25      167.37      159.16     35.21 o 
   1  10  25      422.45      329.63     38.49 o 
   2  10  25        0.87        9.22     24.36 o 
   1  11  25       24.04       17.48     28.97 o 
   2  11  25      409.95      425.54     51.74 o 
   0  12  25     1654.70     1891.58    276.35 o 
   0   0  26      653.51      647.50     71.32 o 
   1   0  26     1643.97     1608.94    129.36 o 
   2   0  26      176.61      174.75     30.27 o 
   3   0  26       11.31       29.65     33.15 o 
   4   0  26        1.03        0.00     31.08 o 
   1   1  26       59.73       50.11     16.30 o 
   2   1  26      250.48      253.45     30.01 o 
   3   1  26       20.39       56.96     21.60 o 
   4   1  26      571.66      536.35     56.14 o 
   0   2  26      610.39      730.45     61.75 o 
   1   2  26       54.61       53.92     18.51 o 
   2   2  26      299.64      298.92     29.95 o 
   3   2  26      394.13      359.51     40.67 o 
   4   2  26        8.06       26.59     22.86 o 
   1   3  26      368.72      385.41     31.60 o 
   2   3  26      232.95      176.57     23.38 o 
   3   3  26     1014.40     1069.39     93.17 o 
   4   3  26      243.08      225.36     37.38 o 
   0   4  26      478.85      390.01     40.66 o 
   1   4  26        8.43       40.04     18.05 o 
   2   4  26      442.29      442.04     36.21 o 
   3   4  26        6.16        0.00     21.90 o 
   1   5  26      449.15      448.53     33.33 o 
   2   5  26      220.72      277.71     30.16 o 
   3   5  26      657.91      639.32     62.79 o 
   0   6  26      244.69      302.64     44.03 o 
   1   6  26      527.56      590.52     43.04 o 
   2   6  26      158.90      254.76     30.15 o 
   3   6  26        0.93        0.00     20.67 o 
   1   7  26       20.35       48.07     19.66 o 
   2   7  26       45.15       48.07     20.09 o 
   3   7  26      181.14      143.41     28.54 o 
   0   8  26      151.11      153.16     38.20 o 
   1   8  26      902.32      930.03     78.81 o 
   2   8  26      102.13      125.61     26.10 o 
   1   9  26       48.85        7.53     24.12 o 
   2   9  26        0.04        0.00     26.67 o 
   0  10  26       11.80        0.00     53.52 o 
   1  10  26      515.17      484.14     56.21 o 
   1   1  27      103.07      150.21     22.30 o 
   2   1  27      913.35      983.38     84.22 o 
   3   1  27        4.42       30.17     21.90 o 
   0   2  27       82.57       86.43     26.07 o 
   1   2  27      458.53      512.16     43.69 o 
   2   2  27       40.55       54.25     20.92 o 
   3   2  27       22.60       12.52     26.19 o 
   1   3  27       13.91       15.01     18.35 o 
   2   3  27        6.74       45.37     26.74 o 
   3   3  27      333.50      323.88     45.90 o 
   0   4  27     2551.95     2735.83    296.57 o 
   1   4  27       41.13       69.38     20.63 o 
   2   4  27       93.56       46.36     26.00 o 
   3   4  27      134.13      143.65     28.80 o 
   1   5  27       61.60       32.24     23.13 o 
   2   5  27        1.65       43.00     21.20 o 
   0   6  27        7.13        0.00     32.94 o 
   1   6  27      132.04      121.53     22.30 o 
   2   6  27       64.69      119.39     29.23 o 
   1   7  27       12.84        0.00     23.94 o 
   2   7  27     1529.46     1754.83    162.92 o 
   0   8  27       63.76      130.14     49.87 o 
   1   8  27      216.46      323.44     42.54 o 
   0   0  28       93.93       37.23     32.52 o 
   1   0  28      447.40      448.70     57.84 o 
   2   0  28      328.67      293.21     57.83 o 
   1   1  28      427.86      480.39     46.62 o 
   2   1  28      531.57      541.93     54.26 o 
   0   2  28      598.70      564.25     79.53 o 
   1   2  28      856.83      911.68     78.29 o 
   2   2  28      234.61      222.89     33.84 o 
   1   3  28       54.13       77.66     25.97 o 
   2   3  28      130.03       64.65     25.51 o 
   0   4  28      410.23      418.64     70.30 o 
   1   4  28      533.34      497.55     50.84 o 
   2   4  28       26.46       50.35     23.20 o 
   1   5  28       18.30       62.07     26.58 o 
   0   6  28       90.71       15.22     32.36 o 
   1   6  28       15.89        0.00     26.33 o 
   1   1  29      665.57      681.16     69.56 o 
   0   2  29      104.76      143.10     48.15 o 
   1   2  29      508.55      496.77     52.38 o 
                                                 
